# Supplementary material for: (4-Bromo­phen­yl)(3,6-dimeth­oxy-2-naphth­yl)methanone
Source: Acta Crystallogr Sect E Struct Rep Online. 2010 Oct 13;66(Pt 11):o2795. doi: 10.1107/S160053681004016X (PMC3009183; doi:10.1107/S160053681004016X)
Supplement: Supplementary file 2 [file e-66-o2795-Isup2.hkl]

#
# h,k,l, Fc-squared, Fo-squared, sigma(Fo-squared) and status flag
#
data_I
_shelx_title '  yonezawa_091216_4_'
_shelx_refln_list_code          4
_shelx_F_calc_maximum      365.92
_exptl_crystal_F_000       752.00
_reflns_d_resolution_high  0.8300
 
loop_
 _symmetry_equiv_pos_as_xyz
 'x, y, z'
 '-x, y+1/2, -z+1/2'
 '-x, -y, -z'
 'x, -y-1/2, z-1/2'
 
_cell_length_a     7.8892
_cell_length_b    21.0182
_cell_length_c    10.0627
_cell_angle_alpha  90.000
_cell_angle_beta  105.971
_cell_angle_gamma  90.000
 
_shelx_F_squared_multiplier     1.000
 
loop_
 _refln_index_h
 _refln_index_k
 _refln_index_l
 _refln_F_squared_calc
 _refln_F_squared_meas
 _refln_F_squared_sigma
 _refln_observed_status
   1   0   0     4984.54     4286.86    132.34 o
   2   0   0    24080.96    17135.03    337.39 o
   3   0   0      188.72      202.88      3.78 o
   4   0   0     9329.55     8646.02    157.36 o
   5   0   0      407.76      401.88      4.90 o
   6   0   0     1963.72     1901.60     40.52 o
   7   0   0      875.22      901.53     21.52 o
   8   0   0       69.92       77.24      3.33 o
   9   0   0       55.70       54.99      2.62 o
   1   1   0     1165.74     1132.14     15.89 o
   2   1   0     5814.06     5311.95     65.64 o
   3   1   0     4429.64     4245.61     42.20 o
   4   1   0       70.33       76.77      1.17 o
   5   1   0      548.63      575.54      5.32 o
   6   1   0      552.04      546.36      7.31 o
   7   1   0      214.98      218.81      6.16 o
   8   1   0      200.19      201.47      3.91 o
   9   1   0      309.34      308.19      6.44 o
   0   2   0      822.67      830.20      9.11 o
   1   2   0      232.53      250.31      3.06 o
   2   2   0    12019.43    10338.74    143.30 o
   3   2   0      416.35      419.64      4.82 o
   4   2   0     1890.67     1906.63     16.87 o
   5   2   0        6.39       12.00      0.79 o
   6   2   0      805.15      769.90     10.77 o
   7   2   0       56.59       60.09      2.14 o
   8   2   0       13.00       19.12      1.38 o
   9   2   0        2.91        1.31      0.78 o
   1   3   0    40781.50    25224.72    508.16 o
   2   3   0       87.52      113.77      1.68 o
   3   3   0     2231.23     2224.99     19.31 o
   4   3   0        7.45        9.46      0.60 o
   5   3   0     2282.45     2185.10     25.21 o
   6   3   0      245.10      245.24      3.61 o
   7   3   0      155.46      149.18      3.04 o
   8   3   0       30.18       31.00      1.48 o
   9   3   0      364.80      388.00      6.79 o
   0   4   0     3080.57     2940.66     34.86 o
   1   4   0     3549.59     3457.32     30.39 o
   2   4   0     5992.27     5734.08     64.10 o
   3   4   0        6.27       12.58      0.65 o
   4   4   0      684.38      731.22      7.56 o
   5   4   0      232.06      252.92      2.97 o
   6   4   0       14.40       16.20      1.14 o
   7   4   0       17.07       17.51      1.34 o
   8   4   0      489.53      506.41      7.81 o
   9   4   0      204.61      206.93      3.80 o
   1   5   0    49502.90    32196.38    646.82 o
   2   5   0       13.37       14.77      0.73 o
   3   5   0    13459.15    12513.46    177.95 o
   4   5   0      831.10      913.56      9.53 o
   5   5   0     1601.95     1443.04     20.33 o
   6   5   0       68.94       65.20      1.77 o
   7   5   0      459.96      448.32      6.65 o
   8   5   0       21.30       22.77      1.47 o
   0   6   0    18054.06    14182.15    345.68 o
   1   6   0     5422.65     5108.08     54.65 o
   2   6   0     2421.44     2412.61     20.36 o
   3   6   0       29.57       37.22      0.75 o
   4   6   0     3261.36     3390.51     35.89 o
   5   6   0       62.80       67.09      1.46 o
   6   6   0      548.01      526.37      7.58 o
   7   6   0      156.58      155.09      2.91 o
   8   6   0       54.83       54.48      1.62 o
   1   7   0    18306.85    15905.51    249.56 o
   2   7   0      132.17      141.62      1.38 o
   3   7   0     5661.34     5979.80     65.88 o
   4   7   0       50.86       67.78      1.13 o
   5   7   0     1060.17     1087.35     13.59 o
   6   7   0      111.99      109.52      2.71 o
   7   7   0      141.02      147.98      2.86 o
   8   7   0       38.65       40.27      1.36 o
   0   8   0    10971.49     9491.57    169.42 o
   1   8   0      310.09      351.47      2.48 o
   2   8   0    10860.37    10026.87    131.91 o
   3   8   0     1599.53     1825.78     15.76 o
   4   8   0     1505.70     1433.13     15.99 o
   5   8   0      441.43      438.05      6.89 o
   6   8   0      495.36      462.20      6.92 o
   7   8   0      141.00      142.70      3.04 o
   8   8   0       30.12       35.53      1.47 o
   1   9   0     1169.40     1379.99     11.08 o
   2   9   0     2038.43     2254.84     21.02 o
   3   9   0       23.38       24.43      0.69 o
   4   9   0      109.49      115.96      1.81 o
   5   9   0      140.17      125.39      3.05 o
   6   9   0       37.86       39.07      1.75 o
   7   9   0       38.09       43.10      1.71 o
   8   9   0       21.59       22.86      1.28 o
   0  10   0     9749.17     9225.11    191.35 o
   1  10   0     2014.61     2291.10     21.42 o
   2  10   0    12549.46    11964.27    179.57 o
   3  10   0        0.44        3.09      0.55 o
   4  10   0     2850.09     2948.96     42.47 o
   5  10   0      170.75      170.42      3.56 o
   6  10   0      373.25      371.32      6.22 o
   7  10   0       18.25       17.61      1.24 o
   8  10   0      628.60      663.77      9.70 o
   1  11   0     1089.85     1015.34      9.07 o
   2  11   0      919.18      937.30      8.50 o
   3  11   0     2266.74     2187.71     23.22 o
   4  11   0      203.90      219.90      3.83 o
   5  11   0      711.79      694.66     10.98 o
   6  11   0        7.10        9.26      1.22 o
   7  11   0      100.75       95.27      2.22 o
   8  11   0       39.59       33.96      1.21 o
   0  12   0     2565.02     2715.61     46.73 o
   1  12   0       31.96       25.65      0.86 o
   2  12   0     2262.77     2130.32     23.47 o
   3  12   0       74.83       77.47      1.58 o
   4  12   0      708.79      744.05     15.05 o
   5  12   0       12.63       13.81      1.38 o
   6  12   0       29.78       29.55      1.54 o
   7  12   0        8.46        8.70      0.92 o
   8  12   0       30.57       35.69      1.55 o
   1  13   0     5453.05     5454.67     79.66 o
   2  13   0        0.02        3.82      1.19 o
   3  13   0     4444.83     4547.54     82.26 o
   4  13   0      200.28      221.38      4.30 o
   5  13   0      877.71      864.95     14.34 o
   6  13   0      558.35      555.14      8.93 o
   7  13   0      378.30      373.37      5.79 o
   0  14   0      355.91      401.03      8.11 o
   1  14   0        7.75       14.37      0.95 o
   2  14   0      264.12      263.43      6.76 o
   3  14   0     2337.73     2334.34     42.15 o
   4  14   0      242.24      245.35      4.78 o
   5  14   0       90.74       94.68      3.04 o
   6  14   0       73.21       77.57      2.43 o
   7  14   0      301.47      282.17      4.41 o
   1  15   0     2809.58     2757.56     46.95 o
   2  15   0      148.47      142.36      3.09 o
   3  15   0      857.40      852.81     14.37 o
   4  15   0      293.10      300.57      6.73 o
   5  15   0      656.29      634.46     15.48 o
   6  15   0       51.49       46.93      1.92 o
   7  15   0       20.20       25.24      1.40 o
   0  16   0     1263.49     1269.65     26.07 o
   1  16   0      122.89      129.82      3.13 o
   2  16   0     3902.89     3938.73     74.13 o
   3  16   0       46.45       44.73      2.27 o
   4  16   0     1105.20     1144.41     21.14 o
   5  16   0      122.77      123.50      4.17 o
   6  16   0      616.34      589.52     11.35 o
   7  16   0       51.21       51.66      2.24 o
   1  17   0       11.93       17.92      1.42 o
   2  17   0      504.14      506.37      8.18 o
   3  17   0      682.04      667.07     15.05 o
   4  17   0      139.83      137.33      3.99 o
   5  17   0        2.34        2.47      1.21 o
   6  17   0       17.75       15.34      1.25 o
   0  18   0     1396.27     1330.08     37.82 o
   1  18   0        0.79        1.02      0.88 o
   2  18   0      672.13      642.65     10.19 o
   3  18   0      105.18      105.04      3.33 o
   4  18   0     1169.81     1208.25     22.58 o
   5  18   0       49.15       45.31      2.10 o
   6  18   0      237.77      240.64      5.40 o
   1  19   0      448.73      436.10      7.00 o
   2  19   0      107.81      102.57      2.59 o
   3  19   0      641.17      675.09     11.93 o
   4  19   0      152.22      144.51      3.98 o
   5  19   0       62.98       70.88      2.85 o
   6  19   0        0.41        0.19      0.73 o
   0  20   0      353.48      359.17     15.44 o
   1  20   0       12.72       13.27      1.50 o
   2  20   0      650.35      636.24     11.50 o
   3  20   0       91.05       95.74      3.25 o
   4  20   0      220.27      215.94      5.65 o
   5  20   0       19.42       20.20      1.70 o
   1  21   0     1035.98     1037.35     18.86 o
   2  21   0        3.40        5.49      1.27 o
   3  21   0     1527.16     1567.43     28.94 o
   4  21   0      254.53      236.94      6.19 o
   5  21   0      266.09      261.37      6.42 o
   0  22   0        3.75        4.80      2.16 o
   1  22   0        3.96        4.13      1.44 o
   2  22   0      203.35      190.69      4.29 o
   3  22   0      199.61      190.61      4.56 o
   4  22   0        0.13        0.86      0.89 o
   1  23   0      434.15      456.95      9.18 o
   2  23   0        9.33        5.69      1.14 o
   3  23   0      660.22      713.70     14.44 o
   0  24   0      707.90      726.69     21.26 o
   1  24   0       42.81       47.83      2.29 o
   2  24   0      270.82      273.33      6.79 o
   1  25   0        1.50        1.84      1.64 o
  -9   1   1        1.90        2.24      0.88 o
  -8   1   1     1235.66     1255.84     19.25 o
  -7   1   1       12.95       13.54      1.14 o
  -6   1   1     1968.19     1882.88     27.20 o
  -5   1   1        0.23        4.01      0.76 o
  -4   1   1     3211.47     3086.99     29.44 o
  -3   1   1      761.33      779.44      7.86 o
  -2   1   1     8202.81     7229.08     78.06 o
  -1   1   1      935.76      967.42      7.71 o
   0   1   1     4681.62     4200.15     36.35 o
   1   1   1      114.42      118.69      1.28 o
   2   1   1    12257.76    10064.72    131.68 o
   3   1   1     1074.91     1171.85     13.79 o
   4   1   1     4556.92     4649.55     52.59 o
   5   1   1       10.92       12.82      0.78 o
   6   1   1     1138.67     1141.96     16.31 o
   7   1   1      196.84      205.65      4.05 o
   8   1   1      357.71      376.55      5.94 o
  -9   2   1      252.43      262.89      3.91 o
  -8   2   1        1.54        1.93      0.95 o
  -7   2   1     1120.25     1114.44     15.49 o
  -6   2   1      134.70      128.15      2.85 o
  -5   2   1     2039.86     1988.05     19.84 o
  -4   2   1      302.50      302.41      3.03 o
  -3   2   1     1027.10     1048.17     11.30 o
  -2   2   1     7881.69     7356.83     78.31 o
  -1   2   1     1744.01     1878.01     15.03 o
   0   2   1     1942.19     1893.28     16.84 o
   1   2   1      219.90      211.65      2.93 o
   2   2   1       69.87       69.47      1.42 o
   3   2   1     8476.78     8276.39    102.34 o
   4   2   1        2.51        4.04      0.53 o
   5   2   1     1330.25     1339.38     15.19 o
   6   2   1       94.77      100.66      2.46 o
   7   2   1      447.20      444.76      6.58 o
   8   2   1      329.44      332.84      5.22 o
  -9   3   1      140.77      160.37      4.64 o
  -8   3   1      123.39      130.91      2.82 o
  -7   3   1       27.01       26.51      1.53 o
  -6   3   1     2265.40     2263.07     31.18 o
  -5   3   1      322.27      320.26      3.15 o
  -4   3   1      445.03      418.22      5.23 o
  -3   3   1      750.77      805.11      9.23 o
  -2   3   1       71.35      103.23      1.64 o
  -1   3   1      330.21      344.58      4.04 o
   0   3   1      343.84      361.12      4.65 o
   1   3   1      477.38      481.83      3.54 o
   2   3   1     1015.90     1001.72     10.78 o
   3   3   1       23.96       25.10      1.13 o
   4   3   1     5137.11     5586.14     65.10 o
   5   3   1       78.36       76.08      1.49 o
   6   3   1       82.91       95.55      3.36 o
   7   3   1      206.01      219.33      4.32 o
   8   3   1       29.80       30.57      1.66 o
  -9   4   1      341.44      366.87      5.74 o
  -8   4   1       87.72       91.90      2.35 o
  -7   4   1     1729.82     1739.70     26.98 o
  -6   4   1       52.96       47.07      1.45 o
  -5   4   1      836.02      713.51      8.01 o
  -4   4   1      181.10      187.83      2.33 o
  -3   4   1     9388.74     8971.00    112.29 o
  -2   4   1     1268.28     1275.16     12.69 o
  -1   4   1    12445.65    10684.91    133.63 o
   0   4   1     7489.83     6742.14     71.94 o
   1   4   1     7923.85     6822.21     70.76 o
   2   4   1      310.92      334.23      3.63 o
   3   4   1     4579.75     4460.48     47.54 o
   4   4   1      253.56      256.40      2.53 o
   5   4   1     1549.86     1515.90     18.41 o
   6   4   1       26.93       31.00      1.60 o
   7   4   1      548.63      575.81      8.88 o
   8   4   1       39.99       37.84      1.39 o
  -9   5   1      123.66      123.39      2.32 o
  -8   5   1       40.48       38.03      1.55 o
  -7   5   1      121.74      116.29      2.55 o
  -6   5   1     1020.17     1026.52     13.57 o
  -5   5   1      187.82      193.07      2.54 o
  -4   5   1      339.68      388.95      4.33 o
  -3   5   1        0.47        6.69      1.17 o
  -2   5   1     4402.53     4280.52     42.33 o
  -1   5   1     1045.25     1174.44      8.86 o
   0   5   1      802.83      851.36      5.99 o
   1   5   1        8.02        7.71      0.43 o
   2   5   1      240.46      287.84      3.21 o
   3   5   1       14.60       15.06      0.80 o
   4   5   1     2611.91     2946.25     30.34 o
   5   5   1       68.67       69.82      1.68 o
   6   5   1       12.63       19.21      1.81 o
   7   5   1      166.06      160.32      2.94 o
   8   5   1        2.78        2.64      0.68 o
  -9   6   1      226.52      240.24      6.78 o
  -8   6   1        1.38        1.41      0.84 o
  -7   6   1     1765.43     1775.93     25.84 o
  -6   6   1       19.11       17.35      1.23 o
  -5   6   1     4467.64     4344.49     65.63 o
  -4   6   1       68.72       74.00      1.39 o
  -3   6   1     1768.24     1652.90     14.37 o
  -2   6   1       17.28       20.36      0.49 o
  -1   6   1     2936.41     2755.97     24.70 o
   0   6   1        0.08        2.29      0.40 o
   1   6   1     6929.37     6017.41     60.44 o
   2   6   1        2.01        4.72      0.40 o
   3   6   1     9594.61     9355.20    125.37 o
   4   6   1      932.35      970.13      8.53 o
   5   6   1     2930.84     2945.71     45.81 o
   6   6   1       55.13       59.53      2.22 o
   7   6   1      254.11      245.41      4.17 o
   8   6   1       11.06        9.24      0.96 o
  -8   7   1      593.94      587.90      8.69 o
  -7   7   1        0.35        1.49      0.86 o
  -6   7   1     1508.94     1443.09     20.81 o
  -5   7   1      927.07      936.21     11.56 o
  -4   7   1      942.77      906.40      9.14 o
  -3   7   1       94.26      107.50      1.26 o
  -2   7   1     4700.20     4554.28     49.10 o
  -1   7   1     1340.23     1534.56     12.73 o
   0   7   1     1843.63     1760.11     13.39 o
   1   7   1        9.86        9.53      0.36 o
   2   7   1     1236.89     1130.64      8.50 o
   3   7   1      682.82      809.18      8.24 o
   4   7   1     2807.58     2920.88     32.71 o
   5   7   1      334.37      342.33      4.94 o
   6   7   1      877.00      840.39     13.33 o
   7   7   1        0.97        1.95      1.04 o
   8   7   1      420.26      431.87      6.92 o
  -8   8   1        0.30        0.43      0.58 o
  -7   8   1        3.30        5.02      1.00 o
  -6   8   1      893.57      873.59     13.15 o
  -5   8   1      311.23      295.21      4.62 o
  -4   8   1      132.42      128.32      1.77 o
  -3   8   1      113.81      157.08      2.01 o
  -2   8   1     1998.61     2183.87     19.40 o
  -1   8   1       10.25       20.74      1.18 o
   0   8   1      662.55      775.65      5.35 o
   1   8   1      717.59      674.62      4.67 o
   2   8   1       72.63       73.05      1.11 o
   3   8   1        7.65        9.65      0.54 o
   4   8   1       34.09       33.95      1.63 o
   5   8   1       88.98       89.02      2.59 o
   6   8   1       71.65       67.87      2.26 o
   7   8   1       11.42       12.76      1.30 o
   8   8   1        0.95        0.54      0.65 o
  -8   9   1      555.14      586.86      8.44 o
  -7   9   1        1.64        4.21      1.15 o
  -6   9   1     1884.41     1784.15     27.21 o
  -5   9   1       48.23       52.84      1.80 o
  -4   9   1     3833.23     3872.99     49.65 o
  -3   9   1      525.66      586.88      5.84 o
  -2   9   1     3487.72     3466.65     36.10 o
  -1   9   1       63.50       79.25      0.94 o
   0   9   1     4831.04     4510.06     50.51 o
   1   9   1        8.68       17.18      0.37 o
   2   9   1     5151.20     5134.91     59.91 o
   3   9   1      502.13      540.13      5.55 o
   4   9   1     3043.36     3022.94     53.11 o
   5   9   1        0.75        2.28      1.16 o
   6   9   1      965.09      955.52     15.02 o
   7   9   1      113.62      110.11      2.71 o
   8   9   1      116.12      132.69      2.93 o
  -8  10   1       11.59        8.02      0.95 o
  -7  10   1      166.35      157.97      3.09 o
  -6  10   1      361.47      356.26      5.99 o
  -5  10   1      183.39      191.05      3.46 o
  -4  10   1      955.29      998.56     12.33 o
  -3  10   1     1561.67     1609.41     15.18 o
  -2  10   1       45.68       67.30      1.37 o
  -1  10   1     1575.34     1700.67     16.09 o
   0  10   1     1698.63     2090.68     20.86 o
   1  10   1      175.89      149.58      1.57 o
   2  10   1     1036.59     1144.62      9.85 o
   3  10   1      514.35      504.76      4.84 o
   4  10   1       71.11       77.17      2.11 o
   5  10   1       63.05       56.19      2.02 o
   6  10   1        0.25        0.54      0.82 o
   7  10   1       82.09       79.82      2.15 o
   8  10   1        1.99        1.52      0.78 o
  -8  11   1      142.94      159.10      2.73 o
  -7  11   1       94.73       94.29      2.28 o
  -6  11   1      545.73      546.44      8.52 o
  -5  11   1      140.54      140.01      3.32 o
  -4  11   1     2772.90     2834.14     42.12 o
  -3  11   1      325.91      352.98      3.36 o
  -2  11   1     2499.41     2564.16     29.14 o
  -1  11   1      119.96      121.66      1.39 o
   0  11   1     6446.44     6572.23     92.99 o
   1  11   1     1870.32     2122.17     20.84 o
   2  11   1     5145.32     5261.93     65.50 o
   3  11   1       14.97       17.26      0.79 o
   4  11   1      339.20      340.57      5.49 o
   5  11   1        8.66       12.52      1.29 o
   6  11   1      449.10      451.56      7.31 o
   7  11   1        6.60        3.69      0.93 o
  -8  12   1       93.46       92.51      2.03 o
  -7  12   1     1438.42     1417.51     22.19 o
  -6  12   1      130.74      120.45      2.82 o
  -5  12   1     3573.46     3539.43     63.00 o
  -4  12   1      325.24      349.13      6.09 o
  -3  12   1     2790.43     2592.07     46.47 o
  -2  12   1      980.65     1039.11     10.73 o
  -1  12   1    10265.28     9835.67    163.05 o
   0  12   1       43.54       47.91      1.41 o
   1  12   1     3305.24     3010.68     34.38 o
   2  12   1      385.30      388.91      4.44 o
   3  12   1     3118.92     3189.08     49.97 o
   4  12   1       22.24       20.65      1.56 o
   5  12   1     3228.92     3137.40     57.08 o
   6  12   1      556.36      529.75      8.33 o
   7  12   1      198.88      208.95      4.28 o
  -8  13   1        1.68        1.46      1.08 o
  -7  13   1       48.24       45.66      1.64 o
  -6  13   1       32.22       37.53      1.95 o
  -5  13   1      790.87      799.17     15.84 o
  -4  13   1       48.66       52.89      2.10 o
  -3  13   1       50.11       55.32      1.46 o
  -2  13   1     1059.57     1174.14     15.56 o
  -1  13   1      116.89      126.40      1.94 o
   0  13   1      122.48      156.93      3.86 o
   1  13   1      262.98      247.83      2.96 o
   2  13   1       47.02       43.99      1.11 o
   3  13   1      207.53      209.00      3.68 o
   4  13   1       50.64       60.01      2.13 o
   5  13   1      820.57      801.76     14.23 o
   6  13   1       18.27       24.23      1.46 o
   7  13   1        3.50        2.02      0.76 o
  -7  14   1       32.34       38.61      1.77 o
  -6  14   1       79.12       82.74      2.67 o
  -5  14   1     1146.35     1147.59     20.51 o
  -4  14   1      699.56      715.09     11.77 o
  -3  14   1     1619.12     1593.05     25.55 o
  -2  14   1       81.64       91.88      2.37 o
  -1  14   1      946.23      879.04     12.96 o
   0  14   1        2.36        3.51      0.69 o
   1  14   1     3029.89     2986.25     43.82 o
   2  14   1       12.07       15.56      1.15 o
   3  14   1      498.27      486.38      9.18 o
   4  14   1       63.43       68.40      2.50 o
   5  14   1      235.02      237.68      5.04 o
   6  14   1        3.24        5.11      1.03 o
   7  14   1      516.67      499.40     10.53 o
  -7  15   1      480.17      469.90      7.71 o
  -6  15   1      282.33      270.35      5.57 o
  -5  15   1      205.01      194.12      4.11 o
  -4  15   1     1595.32     1633.16     30.16 o
  -3  15   1      940.79      934.40     14.85 o
  -2  15   1      494.22      478.32      7.32 o
  -1  15   1       13.94       20.26      1.41 o
   0  15   1      687.89      656.60      9.00 o
   1  15   1       78.74       78.82      1.79 o
   2  15   1     1226.34     1184.61     17.95 o
   3  15   1       42.81       47.34      2.37 o
   4  15   1      272.11      278.13      8.86 o
   5  15   1      387.27      387.50      8.11 o
   6  15   1      561.55      554.08     16.37 o
   7  15   1       16.51       16.32      1.85 o
  -7  16   1       60.15       71.62      2.41 o
  -6  16   1       62.65       60.85      2.11 o
  -5  16   1      889.54      905.88     15.97 o
  -4  16   1      664.05      717.62     12.55 o
  -3  16   1     2872.50     2881.10     54.69 o
  -2  16   1        0.77        3.13      1.06 o
  -1  16   1     1361.97     1264.30     19.45 o
   0  16   1       27.49       29.31      1.42 o
   1  16   1     4431.82     4422.90     84.29 o
   2  16   1     1609.68     1597.94     25.50 o
   3  16   1      937.85      947.70     20.91 o
   4  16   1       38.96       36.15      2.69 o
   5  16   1      120.84      137.39      4.74 o
   6  16   1       10.22        5.41      1.17 o
  -6  17   1      736.32      718.11     12.84 o
  -5  17   1       30.98       26.19      1.76 o
  -4  17   1     2549.94     2650.87     50.63 o
  -3  17   1     1408.91     1386.36     24.60 o
  -2  17   1     2693.77     2624.53     45.45 o
  -1  17   1        4.22        5.00      1.23 o
   0  17   1     4166.06     4192.29     79.85 o
   1  17   1      156.84      135.61      3.09 o
   2  17   1     1842.36     1752.76     34.19 o
   3  17   1      293.57      300.41      6.84 o
   4  17   1      729.06      759.52     14.97 o
   5  17   1      208.49      207.09      5.64 o
   6  17   1      594.13      606.70     12.00 o
  -6  18   1        0.90        0.68      0.80 o
  -5  18   1      133.05      118.19      3.28 o
  -4  18   1       32.35       32.91      2.14 o
  -3  18   1      426.62      407.52      7.46 o
  -2  18   1        3.99        7.60      1.24 o
  -1  18   1        0.85        3.96      1.08 o
   0  18   1        8.66       10.48      1.30 o
   1  18   1      746.95      707.46     11.77 o
   2  18   1      285.78      269.61      5.00 o
   3  18   1       18.67       18.60      2.06 o
   4  18   1        0.00        0.12      1.09 o
   5  18   1       12.02       10.74      1.82 o
   6  18   1        0.00       -0.43      1.18 o
  -6  19   1      200.60      212.58      5.43 o
  -5  19   1       39.80       32.93      1.74 o
  -4  19   1      933.53     1002.30     17.32 o
  -3  19   1       40.36       42.29      2.02 o
  -2  19   1     1559.56     1524.39     26.75 o
  -1  19   1        9.44       12.92      1.49 o
   0  19   1     1857.50     1831.02     35.44 o
   1  19   1      816.86      801.93     14.61 o
   2  19   1      771.17      739.58     13.49 o
   3  19   1       25.11       27.26      2.37 o
   4  19   1      308.43      334.99      7.05 o
   5  19   1       53.32       56.51      2.50 o
  -5  20   1      444.21      403.42      8.59 o
  -4  20   1      445.81      425.87      7.54 o
  -3  20   1      332.08      355.07      7.41 o
  -2  20   1      215.81      204.91      4.18 o
  -1  20   1      987.95      963.48     16.21 o
   0  20   1       91.86       84.07      3.52 o
   1  20   1      556.05      565.38     10.40 o
   2  20   1        3.66        3.65      1.41 o
   3  20   1      175.67      194.02      5.17 o
   4  20   1        0.60        0.32      1.09 o
   5  20   1      171.50      185.30      4.71 o
  -5  21   1        0.42        0.50      1.13 o
  -4  21   1       33.37       44.06      3.41 o
  -3  21   1       33.03       34.17      1.97 o
  -2  21   1      525.59      502.17      8.71 o
  -1  21   1       16.82       17.41      1.62 o
   0  21   1      304.71      290.47      5.94 o
   1  21   1        6.68        8.49      1.44 o
   2  21   1       55.55       68.13      2.96 o
   3  21   1       13.48       13.41      1.78 o
   4  21   1      120.38      129.19      4.77 o
  -4  22   1       60.56       54.97      2.53 o
  -3  22   1     2008.16     2161.53     45.60 o
  -2  22   1      131.29      147.50      3.72 o
  -1  22   1     1384.45     1381.90     25.67 o
   0  22   1        0.08        1.82      1.17 o
   1  22   1     1735.36     1656.44     31.11 o
   2  22   1       19.45       21.22      2.68 o
   3  22   1      601.91      674.78     13.17 o
   4  22   1       29.86       33.64      2.01 o
  -3  23   1      110.52      113.14      4.56 o
  -2  23   1       11.78       13.07      1.79 o
  -1  23   1        2.07        1.92      1.06 o
   0  23   1       21.53       20.13      1.69 o
   1  23   1        0.58        1.75      0.97 o
   2  23   1        6.68        7.26      1.87 o
   3  23   1       21.86       26.53      2.19 o
  -3  24   1      444.13      482.97     10.84 o
  -2  24   1        1.15        0.38      1.15 o
  -1  24   1      836.86      845.99     16.81 o
   0  24   1       49.31       55.23      2.32 o
   1  24   1      237.16      238.09      5.08 o
   2  24   1       30.31       33.86      2.93 o
  -1  25   1       10.64        7.51      1.40 o
   0  25   1      817.69      843.33     18.18 o
   1  25   1       78.03       91.32      4.15 o
  -9   0   2        2.42        3.36      1.07 o
  -8   0   2      167.23      154.58     13.75 o
  -7   0   2       97.83       92.10      3.37 o
  -6   0   2     1744.18     1638.32     31.09 o
  -5   0   2       62.12       77.04      2.07 o
  -4   0   2     8862.43     8796.74    156.32 o
  -3   0   2       66.09       54.69      1.27 o
  -2   0   2   133895.45    67676.37   2123.81 o
  -1   0   2     2075.80     2230.66     28.17 o
   0   0   2     6883.65     6085.92     93.98 o
   1   0   2     2640.21     2641.89     31.63 o
   2   0   2     7179.66     6376.35    112.64 o
   3   0   2     5872.76     6085.47    104.34 o
   4   0   2     1889.77     1689.73     25.76 o
   5   0   2      734.98      773.34     15.58 o
   6   0   2      409.76      402.50      8.24 o
   7   0   2        8.53       10.32      1.66 o
   8   0   2      892.25      938.02     20.43 o
  -9   1   2      107.26      107.93      3.20 o
  -8   1   2       10.09       10.72      1.01 o
  -7   1   2       63.27       67.77      2.08 o
  -6   1   2        0.86        0.95      0.84 o
  -5   1   2     1250.02     1256.38     13.94 o
  -4   1   2      489.01      558.83      6.50 o
  -3   1   2      355.37      330.83      2.59 o
  -2   1   2      310.38      361.79      3.35 o
  -1   1   2      955.34     1066.59      8.23 o
   0   1   2     5493.66     4899.13     47.84 o
   1   1   2    10027.71     8405.01     96.59 o
   2   1   2        2.03        5.26      0.71 o
   3   1   2      456.44      527.01      6.79 o
   4   1   2     1351.41     1470.63     16.22 o
   5   1   2      340.02      324.98      4.80 o
   6   1   2      188.28      185.01      3.28 o
   7   1   2      288.82      300.26      4.76 o
   8   1   2       34.51       35.30      1.42 o
  -9   2   2       55.97       47.66      1.75 o
  -8   2   2       58.14       50.79      1.52 o
  -7   2   2      148.23      140.53      2.84 o
  -6   2   2      310.50      301.29      4.81 o
  -5   2   2      202.54      191.33      2.38 o
  -4   2   2     3176.41     3380.80     38.28 o
  -3   2   2        0.00        3.01      0.44 o
  -2   2   2     5107.69     5294.71     52.34 o
  -1   2   2        4.14       12.19      0.56 o
   0   2   2     1486.41     1543.84     12.04 o
   1   2   2       12.71       15.05      0.61 o
   2   2   2      626.18      530.46      5.52 o
   3   2   2        5.94        8.04      0.55 o
   4   2   2      920.79      904.33      8.65 o
   5   2   2       31.15       28.25      1.34 o
   6   2   2      185.13      180.19      3.09 o
   7   2   2        2.22        3.41      0.94 o
   8   2   2        1.00        1.92      0.71 o
  -9   3   2       45.01       45.66      1.34 o
  -8   3   2       98.91       93.31      2.02 o
  -7   3   2       70.73       67.64      1.88 o
  -6   3   2        4.67        3.37      0.88 o
  -5   3   2      941.09      943.50     12.75 o
  -4   3   2      136.31      143.12      2.23 o
  -3   3   2    11852.36    11121.33    143.63 o
  -2   3   2     3445.36     3520.77     31.76 o
  -1   3   2     3050.45     3036.18     25.37 o
   0   3   2      678.48      693.94      4.71 o
   1   3   2     3018.37     2878.91     24.19 o
   2   3   2     2143.11     2253.13     20.41 o
   3   3   2     2185.71     2121.53     21.16 o
   4   3   2      290.49      338.11      3.57 o
   5   3   2      472.58      441.26      5.74 o
   6   3   2        4.49        2.68      1.01 o
   7   3   2     1630.90     1637.75     23.50 o
   8   3   2       12.06       10.44      0.97 o
  -9   4   2        1.13        0.73      0.57 o
  -8   4   2        8.13        6.98      0.90 o
  -7   4   2        0.11        0.62      0.75 o
  -6   4   2      214.86      214.70      3.49 o
  -5   4   2      340.22      348.71      4.77 o
  -4   4   2      206.45      229.02      2.71 o
  -3   4   2      690.20      767.63      6.39 o
  -2   4   2     1187.08     1199.61      8.64 o
  -1   4   2       63.52       61.17      0.83 o
   0   4   2      480.87      477.02      3.36 o
   1   4   2     1067.87     1140.95      7.52 o
   2   4   2      216.39      200.17      1.93 o
   3   4   2      908.63      972.10      9.81 o
   4   4   2        4.39       13.38      1.57 o
   5   4   2      305.34      306.08      4.36 o
   6   4   2      599.91      607.02      8.44 o
   7   4   2      352.32      364.32      5.56 o
   8   4   2       17.68       19.32      0.91 o
  -9   5   2       48.07       53.99      2.01 o
  -8   5   2      126.25      110.65      2.15 o
  -7   5   2      158.12      158.24      2.95 o
  -6   5   2       43.89       53.28      1.76 o
  -5   5   2     4460.67     4594.38     65.81 o
  -4   5   2       62.21       59.85      1.20 o
  -3   5   2     8860.40     8571.75    111.33 o
  -2   5   2        4.02        8.08      0.48 o
  -1   5   2    11833.10    10341.00    122.48 o
   0   5   2        0.45        4.11      0.36 o
   1   5   2     7910.46     7186.47     75.24 o
   2   5   2     4518.09     4718.40     47.75 o
   3   5   2     1277.74     1068.83     11.50 o
   4   5   2      240.98      238.48      2.79 o
   5   5   2     1338.20     1249.48     17.03 o
   6   5   2        1.34        2.70      0.91 o
   7   5   2       75.51       78.79      2.05 o
   8   5   2        2.07        1.25      0.66 o
  -9   6   2        1.32        1.31      0.88 o
  -8   6   2      108.64      107.47      2.37 o
  -7   6   2       26.86       29.41      1.37 o
  -6   6   2      718.90      697.80      9.59 o
  -5   6   2        2.61        3.92      0.80 o
  -4   6   2     2411.41     2651.00     30.71 o
  -3   6   2       52.63       72.47      1.11 o
  -2   6   2     5142.80     5035.14     52.28 o
  -1   6   2     1166.15     1219.52      8.17 o
   0   6   2     5491.52     5256.16     52.44 o
   1   6   2      291.02      366.28      2.83 o
   2   6   2     8036.77     7730.93     90.74 o
   3   6   2       81.46      105.10      1.35 o
   4   6   2      492.51      483.26      5.00 o
   5   6   2       23.04       20.67      1.23 o
   6   6   2      725.46      714.34     10.93 o
   7   6   2       29.69       28.15      1.54 o
   8   6   2      253.50      245.92      4.35 o
  -9   7   2        6.87        4.55      1.12 o
  -8   7   2        6.98        6.29      0.97 o
  -7   7   2      550.31      538.49      7.49 o
  -6   7   2      538.68      527.36      7.89 o
  -5   7   2      838.08      857.86     21.01 o
  -4   7   2       35.19       39.88      0.92 o
  -3   7   2     2805.05     2912.12     29.27 o
  -2   7   2       50.55       53.45      0.80 o
  -1   7   2     6735.13     6535.40     69.93 o
   0   7   2     1842.08     2042.36     16.67 o
   1   7   2      395.00      388.96      2.58 o
   2   7   2        2.60        6.14      0.35 o
   3   7   2     1150.61     1167.90     10.50 o
   4   7   2      486.03      515.57      5.95 o
   5   7   2      281.47      292.92      4.99 o
   6   7   2      210.49      202.86      4.09 o
   7   7   2       70.09       73.21      2.16 o
   8   7   2        5.78        5.76      1.07 o
  -8   8   2       57.18       57.14      1.79 o
  -7   8   2       13.72       15.35      1.18 o
  -6   8   2      312.65      288.65      4.70 o
  -5   8   2      207.06      244.66      3.90 o
  -4   8   2     3982.41     4161.13     51.54 o
  -3   8   2       27.26       32.22      0.77 o
  -2   8   2     4109.46     4087.21     42.40 o
  -1   8   2      255.15      269.25      2.42 o
   0   8   2     6919.40     6481.40     69.80 o
   1   8   2     2500.73     2851.89     25.31 o
   2   8   2     1885.21     1675.31     13.79 o
   3   8   2      677.08      774.86      7.05 o
   4   8   2     1450.19     1401.76     19.69 o
   5   8   2      147.11      132.97      3.24 o
   6   8   2      305.66      295.74      5.59 o
   7   8   2       14.95       16.48      1.62 o
   8   8   2        2.08        2.83      0.81 o
  -8   9   2        2.73        1.44      0.68 o
  -7   9   2        2.09        3.35      0.81 o
  -6   9   2      335.93      320.14      5.31 o
  -5   9   2       76.99       83.99      2.05 o
  -4   9   2      361.47      382.68      4.06 o
  -3   9   2     1706.13     1864.72     17.90 o
  -2   9   2      278.45      293.33      4.00 o
  -1   9   2     2458.67     2839.82     26.70 o
   0   9   2       49.60       40.03      0.63 o
   1   9   2     2188.69     2502.17     21.84 o
   2   9   2       86.34      103.29      1.14 o
   3   9   2      118.85      125.11      1.64 o
   4   9   2       11.15       21.12      2.92 o
   5   9   2       42.85       50.50      2.36 o
   6   9   2       44.07       43.96      2.26 o
   7   9   2        0.46        3.54      1.07 o
  -8  10   2      104.27      110.96      2.55 o
  -7  10   2       12.37        9.64      1.00 o
  -6  10   2      883.94      877.18     12.39 o
  -5  10   2      196.63      205.92      3.99 o
  -4  10   2     2617.66     2822.34     40.09 o
  -3  10   2      249.50      275.96      2.64 o
  -2  10   2     5734.26     5889.52     77.20 o
  -1  10   2      297.05      382.66      3.21 o
   0  10   2     6589.46     6516.19     77.01 o
   1  10   2        9.90       14.41      0.49 o
   2  10   2     2625.33     2554.40     24.19 o
   3  10   2      297.79      281.83      3.37 o
   4  10   2     1480.68     1467.86     23.44 o
   5  10   2        2.70        4.34      1.10 o
   6  10   2     1011.01      999.98     17.57 o
   7  10   2       64.06       59.29      2.23 o
  -8  11   2        0.09        0.54      0.57 o
  -7  11   2      186.20      187.76      3.38 o
  -6  11   2      133.61      133.95      3.04 o
  -5  11   2     1036.80     1035.32     20.09 o
  -4  11   2       89.56       92.90      2.11 o
  -3  11   2      975.58      958.86      9.14 o
  -2  11   2        0.21        3.53      0.52 o
  -1  11   2     2369.11     2369.71     25.36 o
   0  11   2      161.38      178.37      1.81 o
   1  11   2     4208.81     4185.89     46.43 o
   2  11   2       42.09       34.14      0.73 o
   3  11   2     1651.76     1617.62     24.16 o
   4  11   2      413.82      416.39      7.87 o
   5  11   2      646.90      636.37     10.35 o
   6  11   2       18.46       18.88      1.56 o
   7  11   2      156.52      156.34      3.43 o
  -8  12   2        3.60        2.07      0.71 o
  -7  12   2       50.83       46.57      1.72 o
  -6  12   2      313.45      307.44      5.52 o
  -5  12   2        0.84        1.02      0.92 o
  -4  12   2      160.98      150.53      3.19 o
  -3  12   2      225.51      258.11      3.29 o
  -2  12   2     1279.77     1294.77     15.67 o
  -1  12   2      165.92      201.97      2.37 o
   0  12   2      259.68      195.65      2.52 o
   1  12   2      608.97      621.91      5.74 o
   2  12   2      219.99      185.55      2.58 o
   3  12   2        0.26        2.85      1.11 o
   4  12   2      148.67      159.22      3.82 o
   5  12   2       16.69       14.49      1.48 o
   6  12   2        4.73        3.02      1.07 o
   7  12   2        0.11        0.87      0.74 o
  -8  13   2      298.29      302.32      6.44 o
  -7  13   2      499.34      483.39      7.60 o
  -6  13   2       38.60       33.53      2.49 o
  -5  13   2      990.58     1011.65     16.90 o
  -4  13   2      136.89      142.02      3.39 o
  -3  13   2     3203.88     3102.34     51.21 o
  -2  13   2        2.39        2.56      0.82 o
  -1  13   2     6769.39     6755.25    101.55 o
   0  13   2      246.99      272.14      2.69 o
   1  13   2     4320.88     4302.18     65.47 o
   2  13   2        0.13        1.05      0.82 o
   3  13   2     2504.48     2505.85     49.20 o
   4  13   2      897.45      927.98     17.12 o
   5  13   2     1170.64     1115.16     20.10 o
   6  13   2       98.23       81.00      2.33 o
   7  13   2      167.20      178.14      3.55 o
  -7  14   2       34.25       33.28      1.61 o
  -6  14   2       60.61       55.86      3.52 o
  -5  14   2     1114.52     1173.64     19.23 o
  -4  14   2      195.63      201.13      4.01 o
  -3  14   2       11.19       10.75      1.26 o
  -2  14   2      816.75      815.62     11.78 o
  -1  14   2        0.10        5.22      1.88 o
   0  14   2     1134.65     1123.09     16.52 o
   1  14   2      767.43      797.00     13.56 o
   2  14   2      682.87      687.13     11.04 o
   3  14   2        0.02        3.36      1.47 o
   4  14   2       41.99       54.63      3.10 o
   5  14   2      668.78      625.26     11.92 o
   6  14   2        2.24        3.62      1.06 o
   7  14   2        0.16        0.64      1.29 o
  -7  15   2      325.69      332.60      5.59 o
  -6  15   2        0.34        1.23      0.93 o
  -5  15   2      103.75      113.98      3.14 o
  -4  15   2      262.86      281.39      5.62 o
  -3  15   2     1585.27     1553.66     25.08 o
  -2  15   2        1.85        4.18      1.21 o
  -1  15   2     3510.56     3493.81     67.20 o
   0  15   2      360.79      341.97      6.25 o
   1  15   2      382.52      344.88      5.23 o
   2  15   2      126.35      132.07      4.50 o
   3  15   2     1887.10     1905.02     42.05 o
   4  15   2       24.23       23.91      2.21 o
   5  15   2       51.70       60.17      2.82 o
   6  15   2        9.39        6.91      1.17 o
  -7  16   2       25.04       24.17      1.36 o
  -6  16   2      350.37      343.72      6.41 o
  -5  16   2       53.38       55.85      3.67 o
  -4  16   2     1443.68     1515.64     26.86 o
  -3  16   2      118.11      116.33      3.33 o
  -2  16   2     2635.29     2683.33     49.68 o
  -1  16   2      286.32      304.92      5.87 o
   0  16   2     4496.68     4620.28    102.54 o
   1  16   2       66.26       59.59      1.96 o
   2  16   2     1998.83     1980.95     40.86 o
   3  16   2       38.76       39.49      2.78 o
   4  16   2     1502.02     1470.84     33.44 o
   5  16   2      199.44      182.39      5.16 o
   6  16   2      198.65      210.06      5.86 o
  -7  17   2        5.94        2.08      1.41 o
  -6  17   2       27.93       24.77      1.54 o
  -5  17   2      341.70      355.89      7.29 o
  -4  17   2      275.15      295.99      6.50 o
  -3  17   2        2.34        3.97      1.22 o
  -2  17   2       15.65       15.34      1.70 o
  -1  17   2        2.76        6.35      1.26 o
   0  17   2      361.84      368.51      6.60 o
   1  17   2      864.34      876.47     14.23 o
   2  17   2       37.51       37.81      2.51 o
   3  17   2       10.92        9.21      1.85 o
   4  17   2        0.10        0.93      1.41 o
   5  17   2      353.05      369.91      7.82 o
   6  17   2        0.05       -0.18      1.02 o
  -6  18   2      507.49      507.92      9.50 o
  -5  18   2       10.49        5.94      1.57 o
  -4  18   2      128.52      144.75      4.51 o
  -3  18   2        0.15        1.34      1.08 o
  -2  18   2     2094.95     2009.54     36.39 o
  -1  18   2       11.45       13.51      1.56 o
   0  18   2     1081.16     1010.54     17.10 o
   1  18   2       14.62       14.50      1.82 o
   2  18   2     1760.80     1739.35     35.25 o
   3  18   2       12.16       11.47      1.83 o
   4  18   2      895.32      910.92     17.72 o
   5  18   2        0.73        0.98      1.02 o
  -6  19   2        0.17        0.33      0.90 o
  -5  19   2       63.59       58.60      3.58 o
  -4  19   2       23.78       25.67      2.17 o
  -3  19   2      229.71      217.70      4.83 o
  -2  19   2        0.88        1.50      1.07 o
  -1  19   2      953.45      946.89     15.77 o
   0  19   2      194.82      179.66      3.95 o
   1  19   2      554.12      574.48     11.64 o
   2  19   2       24.95       21.07      1.96 o
   3  19   2      261.33      261.02      9.17 o
   4  19   2        0.15        0.95      1.01 o
   5  19   2       88.18       70.99      2.38 o
  -5  20   2       11.36        8.98      1.82 o
  -4  20   2      328.46      362.20      7.81 o
  -3  20   2        4.13        3.38      1.15 o
  -2  20   2      408.76      410.64      7.28 o
  -1  20   2        4.56        5.80      1.40 o
   0  20   2     1579.44     1573.68     27.88 o
   1  20   2      134.39      128.06      3.82 o
   2  20   2      380.91      372.76      9.58 o
   3  20   2       17.60       18.19      1.82 o
   4  20   2      251.57      252.38      5.28 o
  -5  21   2      456.80      440.69     23.92 o
  -4  21   2        6.11        3.18      1.45 o
  -3  21   2      727.18      761.34     13.30 o
  -2  21   2        0.83        1.18      1.05 o
  -1  21   2     1316.37     1329.90     22.64 o
   0  21   2        0.41        1.33      1.23 o
   1  21   2     1573.27     1487.46     29.90 o
   2  21   2       22.69       24.34      2.73 o
   3  21   2      546.74      540.72     13.56 o
   4  21   2        0.14        0.48      1.25 o
  -4  22   2        2.40        1.62      1.15 o
  -3  22   2        2.35        1.88      1.10 o
  -2  22   2        5.03        6.12      1.20 o
  -1  22   2       29.30       31.68      1.86 o
   0  22   2       44.71       43.31      2.40 o
   1  22   2      200.62      181.96      5.42 o
   2  22   2       36.26       36.60      2.81 o
   3  22   2       11.56       13.60      1.64 o
  -3  23   2      307.64      349.93      7.07 o
  -2  23   2       11.81        7.08      1.16 o
  -1  23   2      662.38      687.76     11.01 o
   0  23   2        0.19        0.42      1.09 o
   1  23   2     1164.17     1122.50     32.47 o
   2  23   2        3.27        1.51      1.32 o
   3  23   2      370.71      381.61      7.90 o
  -2  24   2      505.41      526.06     11.57 o
  -1  24   2       80.50       83.05      2.81 o
   0  24   2      229.03      224.85      5.20 o
   1  24   2       42.66       51.88      2.90 o
   2  24   2      222.61      230.99      5.94 o
  -9   1   3        0.55        0.84      0.65 o
  -8   1   3      214.58      213.38      3.63 o
  -7   1   3        0.91        1.31      0.98 o
  -6   1   3     1956.38     1804.89     24.97 o
  -5   1   3      501.26      545.88      5.55 o
  -4   1   3     3901.53     3830.53     42.27 o
  -3   1   3       62.13       48.80      0.80 o
  -2   1   3    14271.96    13160.60    175.86 o
  -1   1   3      136.74      156.52      1.71 o
   0   1   3    16160.40    13782.75    181.40 o
   1   1   3       36.91       35.52      0.51 o
   2   1   3     5300.65     4771.47     49.62 o
   3   1   3        5.65       23.19      0.87 o
   4   1   3     4166.61     4050.08     59.84 o
   5   1   3        4.77        7.24      1.05 o
   6   1   3     1265.93     1280.26     18.05 o
   7   1   3       12.72       15.98      1.00 o
   8   1   3      256.38      273.50      4.42 o
  -9   2   3       57.10       60.57      1.77 o
  -8   2   3        2.93        2.83      1.04 o
  -7   2   3      734.87      694.31     10.20 o
  -6   2   3        0.47        1.79      0.86 o
  -5   2   3      575.93      545.83      6.74 o
  -4   2   3     3787.79     4340.82     44.34 o
  -3   2   3      305.22      487.32      4.41 o
  -2   2   3     1463.80     1630.95     12.47 o
  -1   2   3     5009.55     4788.51     46.10 o
   0   2   3      266.57      297.11      2.01 o
   1   2   3     7817.72     7120.66     78.29 o
   2   2   3      174.15      192.87      1.79 o
   3   2   3     2990.95     2924.32     44.19 o
   4   2   3      169.35      210.73      3.41 o
   5   2   3     1707.15     1706.18     26.32 o
   6   2   3      771.07      762.16     10.34 o
   7   2   3      255.80      257.18      3.92 o
   8   2   3        0.11        0.51      0.85 o
  -9   3   3        0.00        0.01      0.53 o
  -8   3   3      554.79      560.71      8.61 o
  -7   3   3        0.93        0.76      0.98 o
  -6   3   3      216.02      186.02      3.20 o
  -5   3   3        0.05        1.34      0.48 o
  -4   3   3      811.16      864.85      9.01 o
  -3   3   3     1851.18     2073.09     18.06 o
  -2   3   3     3251.35     3240.97     30.28 o
  -1   3   3      162.89      186.21      1.50 o
   0   3   3     1992.41     2087.34     16.52 o
   1   3   3      464.71      449.21      3.04 o
   2   3   3     9252.68     8903.01    109.37 o
   3   3   3       69.41       76.02      1.34 o
   4   3   3      433.03      422.23      5.73 o
   5   3   3      574.35      599.20     10.53 o
   6   3   3       57.74       54.56      1.67 o
   7   3   3       21.89       24.46      1.77 o
   8   3   3      139.82      143.03      3.58 o
  -9   4   3      146.20      156.10      3.97 o
  -8   4   3       21.62       21.79      1.52 o
  -7   4   3      162.17      154.75      3.38 o
  -6   4   3       15.07       17.89      1.20 o
  -5   4   3     4605.72     4643.77     59.51 o
  -4   4   3       13.88        8.37      0.52 o
  -3   4   3     9935.03     9441.38    122.94 o
  -2   4   3     1366.49     1542.86     11.96 o
  -1   4   3    13588.62    12492.97    164.21 o
   0   4   3      103.48      117.41      0.94 o
   1   4   3     5974.07     5342.92     54.26 o
   2   4   3      620.12      626.70      6.03 o
   3   4   3     2649.16     2326.00     31.44 o
   4   4   3      144.53      151.95      2.49 o
   5   4   3     2296.38     2282.04     33.13 o
   6   4   3       90.98       95.00      2.07 o
   7   4   3      230.22      243.77      4.00 o
   8   4   3        4.43        4.16      1.27 o
  -9   5   3       22.20       23.10      1.37 o
  -8   5   3      162.48      152.14      3.07 o
  -7   5   3       10.63       10.86      1.44 o
  -6   5   3      318.90      307.58      4.41 o
  -5   5   3        8.68       14.80      0.83 o
  -4   5   3       19.51       43.55      0.82 o
  -3   5   3      211.20      232.70      2.03 o
  -2   5   3     1003.95     1013.95      7.50 o
  -1   5   3      103.56      118.63      0.92 o
   0   5   3       36.88       53.02      1.29 o
   1   5   3       54.37       64.45      0.71 o
   2   5   3     1294.60     1387.65     12.92 o
   3   5   3      184.18      194.21      2.33 o
   4   5   3       23.17       28.34      1.38 o
   5   5   3      291.80      283.29      5.09 o
   6   5   3      218.36      222.99      4.29 o
   7   5   3      133.82      124.10      2.85 o
   8   5   3        5.87        4.82      1.09 o
  -9   6   3      390.74      400.75      6.65 o
  -8   6   3       68.41       60.21      2.18 o
  -7   6   3      962.31      949.14     15.29 o
  -6   6   3       28.32       25.52      1.33 o
  -5   6   3     1031.67      975.15     14.14 o
  -4   6   3      341.34      377.19      4.75 o
  -3   6   3     5081.55     5071.85     54.53 o
  -2   6   3        7.56        7.87      0.60 o
  -1   6   3     8002.69     7422.73     80.01 o
   0   6   3       11.12       12.11      0.62 o
   1   6   3    14116.24    12626.73    162.81 o
   2   6   3      323.60      361.55      3.52 o
   3   6   3     5556.79     5570.37     70.48 o
   4   6   3        8.45        9.38      1.18 o
   5   6   3      938.03      899.66     13.91 o
   6   6   3        6.85        8.53      1.35 o
   7   6   3      872.59      875.22     15.08 o
  -9   7   3        0.00        0.17      0.59 o
  -8   7   3      141.06      141.70      3.57 o
  -7   7   3       53.75       49.65      2.56 o
  -6   7   3      367.64      323.83      5.17 o
  -5   7   3       70.42       77.58      1.66 o
  -4   7   3      735.16      681.01      7.44 o
  -3   7   3      162.92      190.39      2.71 o
  -2   7   3      921.17      764.15      6.14 o
  -1   7   3        2.59        2.89      0.34 o
   0   7   3     2192.29     2023.23     19.22 o
   1   7   3      554.93      643.80      4.48 o
   2   7   3     2239.93     2058.59     19.10 o
   3   7   3      154.66      151.78      2.03 o
   4   7   3     2492.71     2559.98     43.89 o
   5   7   3       56.96       54.12      2.54 o
   6   7   3      906.45      902.37     15.86 o
   7   7   3      157.58      144.77      3.56 o
  -9   8   3       25.73       30.51      1.67 o
  -8   8   3       65.40       67.51      1.92 o
  -7   8   3       32.32       36.26      1.56 o
  -6   8   3       13.31       14.20      1.34 o
  -5   8   3       50.50       47.48      2.16 o
  -4   8   3      168.10      173.00      2.35 o
  -3   8   3     1834.08     2051.05     18.76 o
  -2   8   3     2120.94     2410.39     22.47 o
  -1   8   3      683.50      648.38      4.53 o
   0   8   3      121.08      140.45      1.08 o
   1   8   3      251.84      227.70      1.78 o
   2   8   3       13.67       13.62      0.52 o
   3   8   3      517.73      514.16      6.44 o
   4   8   3        9.17       11.80      1.49 o
   5   8   3       79.78       78.56      2.97 o
   6   8   3        1.46        2.94      1.22 o
   7   8   3       95.05       97.85      2.69 o
  -8   9   3      221.07      225.59      3.75 o
  -7   9   3        3.48        2.76      0.81 o
  -6   9   3      813.59      766.34     11.44 o
  -5   9   3       84.47       88.97      2.17 o
  -4   9   3     2516.88     2513.10     31.02 o
  -3   9   3      256.35      278.60      2.69 o
  -2   9   3     2967.55     2820.99     29.17 o
  -1   9   3       63.93       83.66      0.84 o
   0   9   3     6068.77     5689.89     62.09 o
   1   9   3      773.37      821.03      6.64 o
   2   9   3     5374.73     5143.68     67.68 o
   3   9   3       18.64       17.57      1.33 o
   4   9   3     1616.99     1569.07     27.09 o
   5   9   3       25.10       27.68      2.13 o
   6   9   3      776.22      802.18     13.73 o
   7   9   3       41.22       43.36      1.83 o
  -8  10   3        5.51        4.96      0.80 o
  -7  10   3       15.95       15.78      1.55 o
  -6  10   3        3.88        3.20      0.92 o
  -5  10   3      170.90      176.40      5.29 o
  -4  10   3      339.57      338.38      4.35 o
  -3  10   3        8.31       11.71      0.61 o
  -2  10   3      200.74      234.86      2.53 o
  -1  10   3       55.91       46.30      0.95 o
   0  10   3      952.97      999.83      9.43 o
   1  10   3      193.14      186.73      2.22 o
   2  10   3       47.92       40.78      1.04 o
   3  10   3       15.16       19.89      1.31 o
   4  10   3      252.09      266.77      5.93 o
   5  10   3       34.23       38.37      2.26 o
   6  10   3      103.37       90.14      2.77 o
   7  10   3       37.68       37.11      1.73 o
  -8  11   3      153.14      170.50      2.88 o
  -7  11   3        6.64        4.34      1.02 o
  -6  11   3      285.74      279.80      7.83 o
  -5  11   3      214.88      246.52      4.07 o
  -4  11   3     2977.84     2987.71     45.17 o
  -3  11   3       72.62       85.28      1.43 o
  -2  11   3     4036.08     4240.29     53.15 o
  -1  11   3      975.41     1116.48     10.98 o
   0  11   3     5547.05     5401.92     69.08 o
   1  11   3      115.05      130.61      1.86 o
   2  11   3     1053.00     1052.62     15.36 o
   3  11   3       74.28       80.84      2.08 o
   4  11   3      747.92      732.23     13.20 o
   5  11   3       25.36       20.83      1.67 o
   6  11   3      350.66      350.21      6.72 o
   7  11   3       12.16       11.17      1.16 o
  -8  12   3       70.47       63.93      2.11 o
  -7  12   3      727.83      705.45     11.72 o
  -6  12   3        6.33        7.09      1.31 o
  -5  12   3      558.09      558.70     10.63 o
  -4  12   3       78.66       80.34      2.49 o
  -3  12   3     3243.16     3115.91     51.06 o
  -2  12   3        3.93        6.76      0.68 o
  -1  12   3     1408.02     1188.02     13.67 o
   0  12   3      173.32      175.23      2.02 o
   1  12   3     2913.25     2806.73     40.28 o
   2  12   3        5.56        3.53      1.08 o
   3  12   3     4845.90     4855.42     95.93 o
   4  12   3      328.12      298.57      5.36 o
   5  12   3      192.63      208.06      4.73 o
   6  12   3        5.63        4.33      1.28 o
   7  12   3      259.80      267.80      5.07 o
  -8  13   3       26.91       31.94      2.38 o
  -7  13   3       43.37       42.59      2.74 o
  -6  13   3       44.16       49.54      2.61 o
  -5  13   3      212.99      231.05      4.89 o
  -4  13   3      186.09      197.82      3.67 o
  -3  13   3        0.87        2.56      0.79 o
  -2  13   3       73.99       78.78      1.75 o
  -1  13   3      132.18      130.17      2.03 o
   0  13   3       14.83       15.36      1.40 o
   1  13   3       53.37       57.35      1.55 o
   2  13   3      309.78      318.22      5.43 o
   3  13   3      631.37      640.45     13.20 o
   4  13   3      282.49      280.35      5.98 o
   5  13   3       13.33       13.38      1.62 o
   6  13   3       26.02       32.41      1.65 o
  -7  14   3       67.19       75.67      2.26 o
  -6  14   3      154.56      147.05      4.51 o
  -5  14   3      264.18      284.53      5.83 o
  -4  14   3       14.82       16.28      1.67 o
  -3  14   3      448.87      431.72      7.52 o
  -2  14   3       17.93       22.95      1.56 o
  -1  14   3     1109.98     1035.32     14.51 o
   0  14   3       99.23      100.39      2.43 o
   1  14   3     1060.99      962.52     14.47 o
   2  14   3        0.27        2.23      0.99 o
   3  14   3      558.67      556.53     12.76 o
   4  14   3       20.38       12.22      1.67 o
   5  14   3     1247.82     1165.24     22.54 o
   6  14   3        9.20        8.12      1.25 o
  -7  15   3        3.54        2.53      0.91 o
  -6  15   3      244.36      241.60      5.97 o
  -5  15   3        0.44        1.25      1.05 o
  -4  15   3       60.78       62.53      2.68 o
  -3  15   3        1.57        4.45      1.20 o
  -2  15   3       24.32       24.01      1.78 o
  -1  15   3      159.44      174.41      6.78 o
   0  15   3      674.83      664.09     10.77 o
   1  15   3        0.09        3.91      1.06 o
   2  15   3      379.84      387.63      6.75 o
   3  15   3      771.65      815.33     15.35 o
   4  15   3      274.52      305.99      6.82 o
   5  15   3       62.08       60.14      2.65 o
   6  15   3      107.85      104.72      2.85 o
  -7  16   3      190.77      204.73      6.18 o
  -6  16   3      192.33      189.95      4.58 o
  -5  16   3      887.22      919.71     22.47 o
  -4  16   3        0.03        0.41      1.25 o
  -3  16   3      785.13      762.16     12.82 o
  -2  16   3       70.64       71.29      2.60 o
  -1  16   3     2829.36     2844.13     54.30 o
   0  16   3      920.65      883.05     15.93 o
   1  16   3     1221.94     1158.23     20.90 o
   2  16   3        4.94        4.21      1.45 o
   3  16   3      274.32      292.02      8.60 o
   4  16   3       14.26       15.19      1.69 o
   5  16   3      164.98      172.95      5.06 o
   6  16   3       13.68       14.43      1.78 o
  -7  17   3       10.69        4.57      1.69 o
  -6  17   3      392.53      410.10      7.99 o
  -5  17   3       81.25       75.65      3.26 o
  -4  17   3      842.37      899.40     16.62 o
  -3  17   3        0.19        1.84      1.06 o
  -2  17   3     1396.66     1352.35     22.83 o
  -1  17   3      172.57      161.98      3.66 o
   0  17   3      947.34      893.19     15.74 o
   1  17   3       47.38       47.50      2.19 o
   2  17   3     1155.76     1150.12     22.22 o
   3  17   3       71.00       74.05      3.15 o
   4  17   3      727.99      717.75     22.17 o
   5  17   3       15.61       15.55      1.32 o
  -6  18   3        4.48        3.01      1.11 o
  -5  18   3      195.94      189.70      5.03 o
  -4  18   3        9.45       11.77      1.76 o
  -3  18   3        1.67        3.93      1.57 o
  -2  18   3       47.81       51.13      2.36 o
  -1  18   3      408.66      405.78      9.41 o
   0  18   3      524.52      473.48      9.08 o
   1  18   3       33.48       31.98      1.88 o
   2  18   3        1.92        2.62      1.37 o
   3  18   3        0.26        5.07      1.64 o
   4  18   3        5.99        6.51      1.52 o
   5  18   3       13.66       13.97      1.72 o
  -6  19   3      115.46      130.50      4.34 o
  -5  19   3       72.49       69.78      2.82 o
  -4  19   3      290.98      318.09      6.84 o
  -3  19   3        7.04        7.01      1.46 o
  -2  19   3      648.90      624.62     11.29 o
  -1  19   3      760.43      757.53     13.61 o
   0  19   3      423.91      389.58      7.36 o
   1  19   3       17.71       14.07      1.75 o
   2  19   3      593.67      598.67     13.51 o
   3  19   3        0.51        1.97      1.34 o
   4  19   3      506.49      529.94     10.73 o
  -5  20   3       24.75       24.44      3.87 o
  -4  20   3        0.10        1.23      1.11 o
  -3  20   3      467.34      463.20      8.72 o
  -2  20   3       42.72       38.61      2.14 o
  -1  20   3       99.30      123.02      3.43 o
   0  20   3       99.64       86.70      2.80 o
   1  20   3      256.14      252.86      7.11 o
   2  20   3        4.92        5.12      1.80 o
   3  20   3      154.16      151.46      9.85 o
   4  20   3        6.89        3.30      1.57 o
  -5  21   3        3.74        2.05      1.48 o
  -4  21   3       24.54       27.59      1.97 o
  -3  21   3        4.83        4.31      1.08 o
  -2  21   3      118.13      113.80      2.87 o
  -1  21   3       13.18       13.17      1.53 o
   0  21   3       60.66       71.55      3.14 o
   1  21   3        0.02        2.30      1.63 o
   2  21   3      145.92      161.16      4.74 o
   3  21   3        8.52       12.37      1.90 o
  -4  22   3        3.15        1.93      1.25 o
  -3  22   3      405.04      441.05      7.95 o
  -2  22   3        0.04        0.86      0.85 o
  -1  22   3      651.29      660.06     11.01 o
   0  22   3        0.47        1.65      1.37 o
   1  22   3      619.12      641.63     16.65 o
   2  22   3        0.09        0.79      1.31 o
   3  22   3      663.12      696.48     15.54 o
  -3  23   3        0.07        0.86      1.02 o
  -2  23   3       46.56       48.47      1.75 o
  -1  23   3        1.27        0.58      0.72 o
   0  23   3        9.05       14.82      2.23 o
   1  23   3       23.24       19.55      2.38 o
   2  23   3       63.26       60.27      2.79 o
  -2  24   3        0.00       -0.18      0.91 o
  -1  24   3      116.54      117.83      4.87 o
   0  24   3        8.29        3.80      1.50 o
   1  24   3      176.89      201.52      7.26 o
  -9   0   4        3.38        4.08      0.93 o
  -8   0   4      540.74      556.03     11.17 o
  -7   0   4      104.61      117.13      3.77 o
  -6   0   4     1392.30     1288.15     27.46 o
  -5   0   4      449.25      547.42     13.78 o
  -4   0   4    28690.63    25085.71    705.28 o
  -3   0   4       16.06       22.16      0.88 o
  -2   0   4     6425.46     6175.08     98.85 o
  -1   0   4      600.97      726.99      7.98 o
   0   0   4    11297.87    10494.54    180.73 o
   1   0   4      392.47      420.67      4.59 o
   2   0   4     7240.53     6616.05    110.89 o
   3   0   4      100.51      107.11      3.56 o
   4   0   4     1546.00     1530.97     33.80 o
   5   0   4        0.36        1.97      1.34 o
   6   0   4     2795.87     2934.97     76.63 o
   7   0   4       22.50       18.99      1.51 o
  -9   1   4       69.58       68.11      1.75 o
  -8   1   4        0.02       -0.11      0.75 o
  -7   1   4      248.82      241.79      5.08 o
  -6   1   4       90.72       93.98      2.89 o
  -5   1   4       89.03       78.47      1.74 o
  -4   1   4        2.58        9.27      0.99 o
  -3   1   4       35.32       57.56      1.13 o
  -2   1   4     1517.86     1572.26     12.81 o
  -1   1   4     6027.90     5944.38     68.82 o
   0   1   4     1114.84     1270.11      8.69 o
   1   1   4     1968.06     2273.31     20.01 o
   2   1   4     1105.03     1146.04     11.85 o
   3   1   4      670.10      632.02      9.95 o
   4   1   4      175.23      170.58      3.39 o
   5   1   4       92.75      109.20      2.78 o
   6   1   4       53.61       53.77      1.84 o
   7   1   4       60.00       55.60      1.63 o
  -9   2   4        5.90        6.07      1.00 o
  -8   2   4      148.11      141.10      3.02 o
  -7   2   4        4.44        6.71      1.07 o
  -6   2   4      454.65      420.30      6.95 o
  -5   2   4      471.98      519.07      9.86 o
  -4   2   4      767.23      944.26     12.12 o
  -3   2   4      835.17      938.96      9.27 o
  -2   2   4     3790.09     3997.71     41.76 o
  -1   2   4     2166.70     2434.34     22.35 o
   0   2   4     3935.29     3972.00     39.26 o
   1   2   4     4301.11     4567.60     45.67 o
   2   2   4     3856.34     3988.70     42.78 o
   3   2   4      199.63      210.55      3.79 o
   4   2   4     1359.05     1372.06     21.06 o
   5   2   4       62.92       79.60      2.47 o
   6   2   4      241.79      271.81      8.91 o
   7   2   4      146.94      127.90      2.46 o
  -9   3   4       41.91       44.23      1.44 o
  -8   3   4        5.56        3.07      1.01 o
  -7   3   4      143.11      142.82      3.43 o
  -6   3   4        0.55        2.09      1.08 o
  -5   3   4     2660.17     2829.02     67.68 o
  -4   3   4      344.83      339.85      3.22 o
  -3   3   4     2691.61     2863.36     26.96 o
  -2   3   4     1512.86     1642.96     13.04 o
  -1   3   4     3846.04     3888.34     38.51 o
   0   3   4      165.04      182.97      1.52 o
   1   3   4     8008.55     7576.71     86.09 o
   2   3   4       83.38       87.86      1.21 o
   3   3   4     2574.97     2599.97     41.34 o
   4   3   4        4.52       12.56      1.72 o
   5   3   4     5412.17     5366.66     98.39 o
   6   3   4      167.47      156.85      4.04 o
   7   3   4      467.97      487.11      8.53 o
  -9   4   4        9.31        5.88      0.78 o
  -8   4   4       31.08       33.21      1.56 o
  -7   4   4        0.84        2.56      1.17 o
  -6   4   4      138.18      138.24      3.51 o
  -5   4   4      199.95      215.56      4.52 o
  -4   4   4      400.03      391.19      3.50 o
  -3   4   4        0.38        1.15      0.38 o
  -2   4   4     1054.90     1095.17      8.45 o
  -1   4   4       13.90       19.95      0.62 o
   0   4   4     1178.83     1217.27      9.07 o
   1   4   4       87.66       96.73      1.08 o
   2   4   4        0.73        6.53      1.00 o
   3   4   4       19.16       19.50      1.02 o
   4   4   4     1013.60     1044.78     15.67 o
   5   4   4      693.05      696.12     10.48 o
   6   4   4       60.61       66.27      1.93 o
   7   4   4        0.66        3.09      1.17 o
  -9   5   4       57.50       62.09      1.78 o
  -8   5   4      138.52      145.36      2.93 o
  -7   5   4     1187.02     1117.67     17.67 o
  -6   5   4       81.66       89.83      2.81 o
  -5   5   4     1571.83     1613.26     38.15 o
  -4   5   4      985.31     1100.95     11.46 o
  -3   5   4     5504.08     5431.60     62.01 o
  -2   5   4      840.72      917.09      7.24 o
  -1   5   4    10094.37     9868.29    123.90 o
   0   5   4        2.19        6.69      0.74 o
   1   5   4     5131.42     4723.47     49.07 o
   2   5   4      185.37      202.18      2.14 o
   3   5   4     4690.19     4642.31     78.77 o
   4   5   4       86.57       97.88      2.68 o
   5   5   4      630.63      632.36      9.36 o
   6   5   4       50.33       44.10      1.57 o
   7   5   4      466.91      489.92      7.17 o
  -9   6   4       10.80       10.78      0.97 o
  -8   6   4      306.82      292.23      5.56 o
  -7   6   4      151.82      139.89      3.87 o
  -6   6   4      310.22      304.71      5.68 o
  -5   6   4      114.85      126.02      2.81 o
  -4   6   4     1713.34     1727.92     24.97 o
  -3   6   4      258.56      273.78      3.08 o
  -2   6   4     1909.86     2017.26     17.92 o
  -1   6   4      168.21      220.94      2.23 o
   0   6   4     5771.86     5816.19     63.45 o
   1   6   4        0.51        2.15      0.38 o
   2   6   4     1804.56     1777.12     19.35 o
   3   6   4      225.94      215.56      3.91 o
   4   6   4     2189.50     2159.28     34.78 o
   5   6   4      250.20      247.39      4.55 o
   6   6   4     1096.66     1031.43     16.99 o
   7   6   4      158.56      150.05      3.30 o
  -9   7   4      135.42      132.29      2.94 o
  -8   7   4        1.68        1.25      0.88 o
  -7   7   4      187.05      180.85      4.06 o
  -6   7   4       83.33       76.35      2.45 o
  -5   7   4      802.38      806.43     17.30 o
  -4   7   4      151.36      167.93      2.11 o
  -3   7   4     3389.74     3430.44     36.72 o
  -2   7   4        3.06        5.25      0.47 o
  -1   7   4     2763.96     2941.33     26.73 o
   0   7   4     1194.86     1293.40     10.47 o
   1   7   4     2024.11     2111.21     19.42 o
   2   7   4       97.06       88.79      1.45 o
   3   7   4      790.09      792.99     14.08 o
   4   7   4      199.75      173.84      3.69 o
   5   7   4      276.37      279.05      5.38 o
   6   7   4        0.68        1.80      1.10 o
   7   7   4      199.68      220.42      3.88 o
  -8   8   4      104.49       99.48      2.45 o
  -7   8   4       21.90       28.80      1.79 o
  -6   8   4      975.08      910.60     16.60 o
  -5   8   4        0.06        2.58      1.03 o
  -4   8   4     1482.71     1426.73     19.48 o
  -3   8   4       31.07       48.31      1.05 o
  -2   8   4     3948.71     3976.65     46.01 o
  -1   8   4      576.01      653.93      5.04 o
   0   8   4     2806.47     2626.13     24.10 o
   1   8   4       25.92       34.56      0.83 o
   2   8   4     5207.92     5026.14     64.25 o
   3   8   4       93.01       92.36      2.68 o
   4   8   4     1828.33     1718.27     30.77 o
   5   8   4       58.04       44.05      2.15 o
   6   8   4      304.20      319.30      7.06 o
   7   8   4       18.40       14.05      1.16 o
  -8   9   4        9.21        6.99      1.07 o
  -7   9   4        1.12        1.59      1.27 o
  -6   9   4       17.96       22.68      2.04 o
  -5   9   4      257.94      281.96      6.25 o
  -4   9   4      187.46      186.85      3.65 o
  -3   9   4      597.30      682.58      7.00 o
  -2   9   4      116.39      133.90      1.47 o
  -1   9   4      113.10      142.23      1.39 o
   0   9   4      441.42      448.39      3.36 o
   1   9   4       36.34       41.25      0.78 o
   2   9   4      438.56      427.72      5.43 o
   3   9   4       11.89       14.49      1.52 o
   4   9   4        6.77        9.57      1.70 o
   5   9   4        2.03        2.71      1.19 o
   6   9   4        8.64        7.37      1.23 o
   7   9   4        9.92        3.50      0.88 o
  -8  10   4      126.41      129.71      2.78 o
  -7  10   4        0.99        1.58      1.00 o
  -6  10   4      964.41      958.24     18.55 o
  -5  10   4       35.64       34.05      3.67 o
  -4  10   4     2039.03     2008.06     32.88 o
  -3  10   4      623.34      673.29      7.83 o
  -2  10   4     5768.09     6082.83     81.81 o
  -1  10   4      364.88      377.24      3.52 o
   0  10   4     5466.67     5485.67     74.11 o
   1  10   4       41.58       36.08      0.78 o
   2  10   4     2987.34     2905.31     44.96 o
   3  10   4       62.00       65.39      2.54 o
   4  10   4     3105.33     3016.57     58.38 o
   5  10   4      252.98      230.26      5.32 o
   6  10   4      809.00      827.80     13.80 o
  -8  11   4        5.20        4.65      1.03 o
  -7  11   4      347.93      334.46      6.91 o
  -6  11   4       28.24       30.93      2.08 o
  -5  11   4      174.87      184.88      4.46 o
  -4  11   4        1.43        5.43      1.14 o
  -3  11   4      819.11      807.54     11.57 o
  -2  11   4       28.03       31.05      1.08 o
  -1  11   4     1809.35     1742.29     18.97 o
   0  11   4        6.58       10.04      0.65 o
   1  11   4     2382.04     2307.70     30.84 o
   2  11   4      383.20      387.20      5.63 o
   3  11   4     2601.11     2563.87     47.66 o
   4  11   4       27.60       33.73      2.06 o
   5  11   4     1082.36     1034.20     19.62 o
   6  11   4       78.30       62.84      2.06 o
  -8  12   4       35.08       37.02      1.69 o
  -7  12   4      243.37      230.00      4.69 o
  -6  12   4      162.57      168.10      3.93 o
  -5  12   4      246.29      275.50      5.63 o
  -4  12   4      618.80      602.73      9.69 o
  -3  12   4        0.01        2.83      0.92 o
  -2  12   4      440.03      390.52      4.91 o
  -1  12   4        1.80        4.14      0.66 o
   0  12   4      843.67      793.75     11.00 o
   1  12   4      116.75      103.34      2.26 o
   2  12   4       87.40       85.14      2.70 o
   3  12   4       69.17       77.91      2.88 o
   4  12   4        5.60        2.95      1.38 o
   5  12   4        0.19        0.82      0.89 o
   6  12   4        9.20       15.28      1.17 o
  -8  13   4       38.25       32.78      2.43 o
  -7  13   4      296.64      287.26      5.82 o
  -6  13   4      209.10      199.92      4.61 o
  -5  13   4     1234.86     1228.09     26.22 o
  -4  13   4        2.28        3.60      1.07 o
  -3  13   4     2412.83     2317.35     39.23 o
  -2  13   4        4.47        5.73      0.77 o
  -1  13   4     3905.91     3803.63     66.42 o
   0  13   4       39.15       45.72      1.76 o
   1  13   4     3521.08     3359.12     59.83 o
   2  13   4     1118.78     1139.76     19.17 o
   3  13   4     3390.29     3151.81     71.39 o
   4  13   4      322.90      273.89      6.69 o
   5  13   4     1026.77      999.88     18.76 o
   6  13   4       32.16       25.50      1.40 o
  -7  14   4      162.79      172.02      4.87 o
  -6  14   4       45.81       48.35      2.89 o
  -5  14   4       82.56       80.31      3.74 o
  -4  14   4       59.85       61.29      2.10 o
  -3  14   4        0.77        2.33      1.02 o
  -2  14   4      247.10      240.72      4.22 o
  -1  14   4      455.69      458.97      7.46 o
   0  14   4      271.04      262.38      4.98 o
   1  14   4      126.10      134.33      3.07 o
   2  14   4        1.94        6.93      2.37 o
   3  14   4      490.82      468.79      9.05 o
   4  14   4      123.84      110.30      4.71 o
   5  14   4       49.46       45.18      2.01 o
   6  14   4       75.60       72.04      2.22 o
  -7  15   4       14.32       17.70      1.65 o
  -6  15   4      331.91      328.73      7.83 o
  -5  15   4      951.70      954.33     22.72 o
  -4  15   4       12.84       15.82      1.41 o
  -3  15   4     1963.21     1889.09     35.68 o
  -2  15   4       37.99       36.45      1.57 o
  -1  15   4      715.34      674.45     10.87 o
   0  15   4      145.43      141.90      3.71 o
   1  15   4     2554.53     2376.12     43.04 o
   2  15   4        7.45        9.35      1.41 o
   3  15   4      302.83      307.76      7.19 o
   4  15   4       25.67       27.41      2.80 o
   5  15   4      325.25      342.19      9.23 o
  -7  16   4       62.93       55.72      2.54 o
  -6  16   4      585.25      579.27     12.15 o
  -5  16   4        1.88        1.54      1.31 o
  -4  16   4      794.42      845.80     16.68 o
  -3  16   4       75.40       72.72      3.09 o
  -2  16   4     1774.07     1747.63     30.16 o
  -1  16   4       74.25       68.05      2.55 o
   0  16   4     2246.42     2173.00     41.85 o
   1  16   4       14.27       16.78      1.54 o
   2  16   4     2171.45     2059.14     36.98 o
   3  16   4      446.09      400.21      9.38 o
   4  16   4     1333.64     1317.35     28.28 o
   5  16   4        0.68        0.20      0.95 o
  -6  17   4       31.13       33.54      2.23 o
  -5  17   4       33.63       28.88      6.33 o
  -4  17   4       44.08       43.06      2.30 o
  -3  17   4       28.10       29.81      2.10 o
  -2  17   4      144.86      147.56      3.54 o
  -1  17   4      797.03      831.53     15.76 o
   0  17   4       50.36       54.59      2.36 o
   1  17   4        5.42        5.31      1.38 o
   2  17   4       15.17       17.07      1.73 o
   3  17   4      145.36      156.55      3.71 o
   4  17   4        0.64        0.59      0.97 o
   5  17   4        3.30        4.79      1.56 o
  -6  18   4       87.76       87.65      3.11 o
  -5  18   4        3.14        3.09      1.85 o
  -4  18   4      920.93      944.78     19.49 o
  -3  18   4        0.42        1.36      1.22 o
  -2  18   4      571.38      529.73      9.10 o
  -1  18   4        7.68        9.79      1.51 o
   0  18   4     1833.06     1723.86     32.33 o
   1  18   4       31.26       34.03      2.10 o
   2  18   4     1879.77     1915.10     43.54 o
   3  18   4       21.19       23.40      1.71 o
   4  18   4     1068.77     1063.28     20.94 o
  -6  19   4        0.94        0.04      1.14 o
  -5  19   4       40.66       42.81      3.76 o
  -4  19   4       11.56        9.88      1.36 o
  -3  19   4      201.53      199.95      4.69 o
  -2  19   4       15.66       14.18      1.36 o
  -1  19   4      561.82      582.17     11.38 o
   0  19   4       21.00       15.70      1.54 o
   1  19   4      391.33      389.28      8.67 o
   2  19   4        7.60       11.33      2.52 o
   3  19   4      542.88      505.03     13.99 o
   4  19   4        0.97        1.40      1.33 o
  -5  20   4        0.94        0.94      1.55 o
  -4  20   4      388.52      400.31     16.73 o
  -3  20   4       11.49       11.26      1.86 o
  -2  20   4     1433.28     1368.87     32.37 o
  -1  20   4      314.02      302.23      6.00 o
   0  20   4      258.91      249.83      6.07 o
   1  20   4       91.92       89.91      2.89 o
   2  20   4      482.66      493.36     10.73 o
   3  20   4      206.15      210.64      5.31 o
  -4  21   4        0.12        0.26      1.05 o
  -3  21   4      406.24      409.66     10.03 o
  -2  21   4       29.87       28.72      1.88 o
  -1  21   4     1096.05     1062.11     19.48 o
   0  21   4       37.02       39.06      2.19 o
   1  21   4      878.10      867.68     18.50 o
   2  21   4       15.42       16.34      2.20 o
   3  21   4      640.94      641.89     17.72 o
  -4  22   4       24.56       25.12      2.08 o
  -3  22   4        3.29        3.02      1.03 o
  -2  22   4       15.07       12.59      3.21 o
  -1  22   4       24.35       17.06      3.14 o
   0  22   4        3.65        2.20      1.01 o
   1  22   4        3.97        0.88      1.24 o
   2  22   4        3.84        0.29      0.94 o
  -3  23   4      526.76      529.52     39.23 o
  -2  23   4       11.35        5.51      1.43 o
  -1  23   4      711.95      712.85     15.91 o
   0  23   4       10.79        7.55      2.24 o
   1  23   4      645.91      681.28     17.90 o
  -9   1   5       23.80       24.06      1.51 o
  -8   1   5      338.89      325.84      4.96 o
  -7   1   5        0.40        1.82      0.95 o
  -6   1   5     1073.54      999.37     16.44 o
  -5   1   5      228.05      248.07      4.20 o
  -4   1   5     3547.38     3696.27     41.84 o
  -3   1   5      233.90      249.22      2.18 o
  -2   1   5     7054.91     7265.26     87.43 o
  -1   1   5     1730.57     2132.25     20.96 o
   0   1   5     3747.49     3771.28     39.66 o
   1   1   5      535.33      535.53      4.16 o
   2   1   5     3860.78     3669.48     44.68 o
   3   1   5       17.96       21.52      1.68 o
   4   1   5     1336.56     1378.35     23.00 o
   5   1   5        3.37        3.94      1.17 o
   6   1   5      103.50      120.59      2.74 o
   7   1   5       45.13       42.53      1.71 o
  -9   2   5      125.72      119.38      2.18 o
  -8   2   5       20.66       25.90      1.54 o
  -7   2   5      181.51      157.51      3.31 o
  -6   2   5      465.84      435.38      7.30 o
  -5   2   5       51.77       49.78      2.13 o
  -4   2   5       57.73       73.79      1.34 o
  -3   2   5     2460.64     2556.68     25.45 o
  -2   2   5      214.16      250.52      2.31 o
  -1   2   5     7607.67     7694.37    107.05 o
   0   2   5     1809.74     2022.72     18.48 o
   1   2   5     3004.46     3074.73     30.63 o
   2   2   5       33.87       41.13      0.93 o
   3   2   5     2355.20     2314.43     37.97 o
   4   2   5     1117.02     1101.43     20.08 o
   5   2   5      580.69      563.15      8.89 o
   6   2   5       51.02       43.54      1.76 o
   7   2   5       69.19       76.35      1.90 o
  -9   3   5        1.41        0.40      0.64 o
  -8   3   5       20.58       24.24      1.48 o
  -7   3   5        9.42        7.48      1.34 o
  -6   3   5       86.25       89.74      2.82 o
  -5   3   5      474.10      496.47      7.04 o
  -4   3   5      521.26      504.62      4.61 o
  -3   3   5      324.59      356.09      3.41 o
  -2   3   5      379.42      387.45      3.06 o
  -1   3   5     1411.31     1514.81     14.10 o
   0   3   5     5812.44     6139.46     71.15 o
   1   3   5      547.22      604.87      4.68 o
   2   3   5      403.68      384.05      4.35 o
   3   3   5      573.43      541.88      7.87 o
   4   3   5       19.40       15.78      1.73 o
   5   3   5       44.54       57.92      5.13 o
   6   3   5      112.89      120.47      2.66 o
   7   3   5        1.06        3.12      1.19 o
  -9   4   5        0.92        1.62      0.77 o
  -8   4   5       44.95       46.70      1.69 o
  -7   4   5     1260.22     1167.47     18.49 o
  -6   4   5      242.38      246.69      5.21 o
  -5   4   5     4223.48     4274.79     71.24 o
  -4   4   5      463.34      482.89      4.51 o
  -3   4   5     5129.92     5506.53     68.01 o
  -2   4   5      869.20      983.68      8.48 o
  -1   4   5     6960.58     6950.41     87.67 o
   0   4   5     3812.98     4258.91     45.91 o
   1   4   5     2174.04     1999.03     17.83 o
   2   4   5      587.53      634.63      6.74 o
   3   4   5     2936.69     2992.03     50.43 o
   4   4   5       64.65       88.20      2.78 o
   5   4   5      206.87      244.88      4.56 o
   6   4   5       21.77       18.86      1.14 o
   7   4   5       97.71      117.44      2.74 o
  -9   5   5        7.19        6.72      1.04 o
  -8   5   5       92.17       83.18      2.10 o
  -7   5   5        4.25        5.31      1.11 o
  -6   5   5       15.94       18.58      4.55 o
  -5   5   5       52.11       66.28      2.11 o
  -4   5   5     1695.49     1767.14     18.98 o
  -3   5   5       10.49       13.02      0.68 o
  -2   5   5     1006.45     1130.22      9.91 o
  -1   5   5      194.69      214.77      1.83 o
   0   5   5     1313.67     1422.51     12.39 o
   1   5   5       10.35       10.98      0.58 o
   2   5   5       43.35       54.12      1.35 o
   3   5   5      547.67      531.86      8.30 o
   4   5   5      108.29      122.66      3.01 o
   5   5   5       56.08       50.69      1.74 o
   6   5   5       57.97       52.50      1.45 o
   7   5   5       28.17       36.84      1.55 o
  -9   6   5      158.05      163.89      3.37 o
  -8   6   5        8.70       10.57      1.16 o
  -7   6   5      220.33      202.37      4.70 o
  -6   6   5        0.04        4.61      1.64 o
  -5   6   5      911.08      872.30     12.34 o
  -4   6   5      105.59      112.01      1.80 o
  -3   6   5     2865.73     2982.96     31.64 o
  -2   6   5      347.64      386.74      3.55 o
  -1   6   5     6563.22     6664.05     85.54 o
   0   6   5      146.09      171.29      1.60 o
   1   6   5     5474.23     5467.85     67.16 o
   2   6   5      206.79      190.65      2.72 o
   3   6   5      774.03      752.57     11.39 o
   4   6   5       38.83       43.95      2.02 o
   5   6   5      774.51      786.15     13.02 o
   6   6   5       23.03       22.39      1.23 o
  -9   7   5        6.78        8.23      1.07 o
  -8   7   5      103.66       98.21      2.57 o
  -7   7   5       26.08       27.16      1.92 o
  -6   7   5     1044.64     1007.77     18.37 o
  -5   7   5       50.67       49.94      1.82 o
  -4   7   5     1666.18     1587.72     22.06 o
  -3   7   5        3.83        7.25      0.72 o
  -2   7   5     5110.67     5331.42     68.29 o
  -1   7   5        8.42       10.86      0.82 o
   0   7   5     3503.20     3466.96     36.55 o
   1   7   5      793.83      855.28      7.20 o
   2   7   5     3834.86     3739.97     58.74 o
   3   7   5        3.96        7.38      1.18 o
   4   7   5     2138.68     2102.26     34.02 o
   5   7   5      686.67      603.56     10.12 o
   6   7   5      443.04      457.02      8.29 o
  -8   8   5        6.63        5.38      1.17 o
  -7   8   5        2.92        3.03      1.44 o
  -6   8   5       31.93       25.29      1.90 o
  -5   8   5       51.25       66.70      2.60 o
  -4   8   5      505.30      550.92      7.30 o
  -3   8   5        1.75        9.43      1.05 o
  -2   8   5      104.47      113.45      1.51 o
  -1   8   5      160.39      197.90      2.24 o
   0   8   5        0.45        1.75      0.35 o
   1   8   5      536.71      527.90      4.69 o
   2   8   5       30.24       28.11      1.30 o
   3   8   5      103.04      121.59      3.74 o
   4   8   5        1.22        2.30      1.14 o
   5   8   5        0.29        2.05      1.14 o
   6   8   5       14.29       13.67      1.34 o
  -8   9   5      246.02      245.06      5.12 o
  -7   9   5        4.66        5.86      1.53 o
  -6   9   5     1061.33     1034.41     20.20 o
  -5   9   5        2.79        3.41      1.48 o
  -4   9   5     2526.43     2415.58     50.21 o
  -3   9   5        3.67       15.56      3.60 o
  -2   9   5     5754.27     5777.52     91.71 o
  -1   9   5     1992.52     2138.06     24.55 o
   0   9   5     6885.56     6743.67     90.06 o
   1   9   5      523.43      516.03      5.21 o
   2   9   5     2362.34     2249.48     35.24 o
   3   9   5      226.84      223.53      4.74 o
   4   9   5     1256.01     1323.69     22.63 o
   5   9   5        1.62        3.66      0.97 o
   6   9   5      170.21      193.07      3.82 o
  -8  10   5       44.88       46.09      2.01 o
  -7  10   5      191.39      175.74      4.87 o
  -6  10   5      157.95      152.36      4.06 o
  -5  10   5      646.46      651.05     11.81 o
  -4  10   5       28.34       24.18      1.56 o
  -3  10   5     1586.25     1627.30     25.58 o
  -2  10   5      618.78      644.90      8.42 o
  -1  10   5     1706.64     1777.80     27.44 o
   0  10   5        9.60       18.60      0.80 o
   1  10   5       23.66       29.14      1.31 o
   2  10   5      114.35      109.67      2.54 o
   3  10   5      324.46      308.02      5.79 o
   4  10   5        0.16        2.09      1.03 o
   5  10   5      220.98      210.62      4.04 o
   6  10   5       15.83       10.29      1.28 o
  -8  11   5       47.07       56.57      1.99 o
  -7  11   5      154.92      155.19      3.70 o
  -6  11   5      856.65      866.57     15.49 o
  -5  11   5        3.65        3.20      1.46 o
  -4  11   5     1468.96     1463.07     23.33 o
  -3  11   5      503.45      524.21      8.86 o
  -2  11   5     2422.57     2305.66     39.18 o
  -1  11   5       17.11       16.95      1.04 o
   0  11   5      995.76      968.51     13.72 o
   1  11   5      203.82      197.98      3.72 o
   2  11   5     1185.22     1220.18     19.02 o
   3  11   5       47.73       54.98      2.29 o
   4  11   5      241.00      245.03      4.88 o
   5  11   5       16.66       15.64      1.42 o
   6  11   5      134.61      144.37      3.21 o
  -8  12   5        6.77        7.92      1.43 o
  -7  12   5      387.41      375.40      6.92 o
  -6  12   5        2.78        2.42      1.35 o
  -5  12   5     2555.50     2638.20     50.91 o
  -4  12   5        0.72        2.36      1.38 o
  -3  12   5     4014.89     3802.93     75.00 o
  -2  12   5      487.38      514.86      9.97 o
  -1  12   5     3913.21     3850.56     75.46 o
   0  12   5       96.96       95.31      2.55 o
   1  12   5     7413.50     7240.97    166.90 o
   2  12   5     1068.42     1024.23     18.65 o
   3  12   5      564.17      591.91     10.81 o
   4  12   5      244.55      225.59      4.31 o
   5  12   5      610.66      615.48     11.29 o
   6  12   5       15.84       14.60      1.56 o
  -7  13   5      132.67      119.42      2.74 o
  -6  13   5      431.79      412.08      8.33 o
  -5  13   5        6.96        7.32      1.79 o
  -4  13   5       95.13       88.27      3.22 o
  -3  13   5       26.73       31.96      2.38 o
  -2  13   5      361.08      381.03      7.60 o
  -1  13   5       15.93       18.28      1.47 o
   0  13   5       85.20       88.86      2.87 o
   1  13   5      730.76      709.08     12.11 o
   2  13   5      458.26      480.53      8.99 o
   3  13   5        3.57        5.49      1.80 o
   4  13   5        3.27        2.75      1.19 o
   5  13   5        1.14        0.44      0.79 o
  -7  14   5      139.74      138.84      3.56 o
  -6  14   5       47.56       51.62      2.29 o
  -5  14   5      611.14      638.32     15.56 o
  -4  14   5        5.93        3.47      1.25 o
  -3  14   5     2092.71     2020.75     36.08 o
  -2  14   5        0.41        1.47      1.46 o
  -1  14   5     1845.21     1758.60     32.86 o
   0  14   5        2.38        3.43      1.14 o
   1  14   5     1856.51     1762.59     33.28 o
   2  14   5       82.28      103.28      3.13 o
   3  14   5     2303.48     2199.12     46.11 o
   4  14   5       27.97       24.61      2.14 o
   5  14   5      396.38      413.78     11.90 o
  -7  15   5        8.39        4.47      1.17 o
  -6  15   5      172.78      167.09      4.58 o
  -5  15   5       19.34       21.97      1.83 o
  -4  15   5      914.68      899.89     20.77 o
  -3  15   5       40.86       43.59      2.19 o
  -2  15   5     1857.16     1878.86     39.50 o
  -1  15   5        9.13        8.92      1.32 o
   0  15   5      888.37      836.26     26.46 o
   1  15   5      312.16      291.89      5.60 o
   2  15   5      552.63      588.52     10.71 o
   3  15   5       31.44       33.43      2.19 o
   4  15   5      270.58      262.46      6.51 o
   5  15   5        8.42        3.73      0.96 o
  -7  16   5      280.97      304.34      8.59 o
  -6  16   5        0.31        0.56      1.08 o
  -5  16   5      326.02      326.58      8.09 o
  -4  16   5       43.52       43.34      2.81 o
  -3  16   5     1321.32     1286.77     27.24 o
  -2  16   5      452.93      460.44     10.00 o
  -1  16   5     1034.62      968.38     18.04 o
   0  16   5        3.15        3.79      1.24 o
   1  16   5      571.67      571.10     10.26 o
   2  16   5       17.31       17.94      1.49 o
   3  16   5      183.65      204.46      5.04 o
   4  16   5       50.41       48.67      2.16 o
  -6  17   5      610.63      645.97     14.50 o
  -5  17   5       10.73       12.83      2.22 o
  -4  17   5     2187.09     2294.33     60.92 o
  -3  17   5       56.25       51.55      2.77 o
  -2  17   5     2026.50     2000.47     48.10 o
  -1  17   5       49.63       46.38      3.25 o
   0  17   5     1959.42     1881.99     39.04 o
   1  17   5      163.08      162.98      3.99 o
   2  17   5     1765.72     1684.89     31.89 o
   3  17   5      314.48      302.78      7.34 o
   4  17   5      384.13      392.67      8.50 o
  -6  18   5        2.88        1.71      1.17 o
  -5  18   5       77.55       71.19      4.15 o
  -4  18   5       19.10       13.43      4.22 o
  -3  18   5     1010.22      963.51     19.20 o
  -2  18   5      967.36      926.94     21.52 o
  -1  18   5       54.99       53.31      2.84 o
   0  18   5        4.58        3.35      1.30 o
   1  18   5       11.18       14.90      1.97 o
   2  18   5      143.36      150.96      3.55 o
   3  18   5       14.94       13.74      1.49 o
   4  18   5       20.92       20.40      2.77 o
  -5  19   5        2.06        2.26      1.54 o
  -4  19   5      803.25      808.96     37.10 o
  -3  19   5      454.14      443.72     17.31 o
  -2  19   5      826.72      792.16     18.58 o
  -1  19   5       49.05       43.91      4.57 o
   0  19   5     1334.23     1272.50     29.09 o
   1  19   5        5.54        8.34      1.52 o
   2  19   5     1087.85     1055.18     25.29 o
   3  19   5       71.20       66.41      3.50 o
  -5  20   5      617.44      635.09     15.87 o
  -4  20   5       29.71       26.94      2.61 o
  -3  20   5      575.52      563.35     25.43 o
  -2  20   5       52.91       48.61      3.12 o
  -1  20   5      541.73      551.60     16.50 o
   0  20   5        0.81        1.34      1.24 o
   1  20   5      470.61      476.86     14.73 o
   2  20   5       60.30       64.08      3.01 o
   3  20   5       60.20       65.30      6.27 o
  -4  21   5       54.36       58.93      5.83 o
  -3  21   5      106.46      101.40      6.03 o
  -2  21   5      145.48      164.60      5.04 o
  -1  21   5       27.44       24.30      2.19 o
   0  21   5      278.58      270.92      7.82 o
   1  21   5        2.34        4.17      1.73 o
   2  21   5        2.54        1.88      1.75 o
  -3  22   5      718.41      812.09     19.71 o
  -2  22   5        8.04        4.60      1.67 o
  -1  22   5     1179.25     1223.28     30.42 o
   0  22   5        9.44       10.04      1.78 o
   1  22   5     1061.95     1136.80     29.56 o
  -1  23   5        1.94        0.86      1.70 o
  -9   0   6       11.36        3.60      1.46 o
  -8   0   6      799.39      765.73     15.47 o
  -7   0   6      146.78      131.33      4.43 o
  -6   0   6     7065.71     7654.49    238.91 o
  -5   0   6      183.97      185.75      5.58 o
  -4   0   6     4434.35     4240.32    108.05 o
  -3   0   6      264.49      289.92      4.72 o
  -2   0   6     4408.68     4342.83     70.94 o
  -1   0   6     2777.20     2889.92     47.43 o
   0   0   6     5449.76     5140.94     97.22 o
   1   0   6     1053.25     1074.47     17.41 o
   2   0   6     5060.56     4858.33    141.83 o
   3   0   6     1977.67     1993.22     53.98 o
   4   0   6     3803.11     3882.84    112.88 o
   5   0   6      130.82      123.21      4.08 o
   6   0   6      393.44      449.49     11.00 o
  -9   1   6       95.33      100.94      2.97 o
  -8   1   6        0.74        0.92      0.76 o
  -7   1   6       71.83       72.20      2.56 o
  -6   1   6       18.96       28.80      2.96 o
  -5   1   6        1.25        4.39      1.19 o
  -4   1   6      378.37      368.38      6.37 o
  -3   1   6     2614.38     2684.12     29.59 o
  -2   1   6      146.19      163.66      2.05 o
  -1   1   6     1046.83     1158.36     11.43 o
   0   1   6      769.86      778.38      7.57 o
   1   1   6      912.54      854.17      9.85 o
   2   1   6      327.85      321.66      5.97 o
   3   1   6       19.83       30.00      3.14 o
   4   1   6      173.84      173.22      3.95 o
   5   1   6       56.63       62.08      2.03 o
   6   1   6       39.08       37.70      1.87 o
  -9   2   6       41.75       36.21      1.43 o
  -8   2   6      258.50      246.28      4.44 o
  -7   2   6       22.89       20.28      1.51 o
  -6   2   6        9.74       17.03      1.98 o
  -5   2   6       98.30      100.46      2.58 o
  -4   2   6     2710.89     2663.79     39.28 o
  -3   2   6       13.61       18.82      1.01 o
  -2   2   6     2600.98     2655.79     28.13 o
  -1   2   6      361.64      417.98      4.04 o
   0   2   6     3546.02     3599.17     43.84 o
   1   2   6      278.40      260.54      3.31 o
   2   2   6     4120.49     3978.84     78.94 o
   3   2   6      238.50      238.38      5.35 o
   4   2   6     1051.98     1046.53     23.46 o
   5   2   6      343.21      341.53      9.87 o
   6   2   6      606.88      641.99      9.38 o
  -9   3   6       92.97       94.74      2.01 o
  -8   3   6      130.25      114.11      2.71 o
  -7   3   6     1069.26      960.57     16.29 o
  -6   3   6      793.17      821.62     22.75 o
  -5   3   6      985.46      979.91     14.40 o
  -4   3   6      248.03      239.44      3.64 o
  -3   3   6     3321.97     3233.16     35.48 o
  -2   3   6      603.53      631.35      5.91 o
  -1   3   6     3585.63     3592.80     43.72 o
   0   3   6       31.50       37.16      0.94 o
   1   3   6     4766.79     4700.81     88.70 o
   2   3   6      402.98      387.04      7.51 o
   3   3   6     9979.17     9867.51    254.11 o
   4   3   6     1321.66     1244.39     20.70 o
   5   3   6      721.24      744.90     14.62 o
   6   3   6       10.70        5.22      0.91 o
  -9   4   6       33.90       29.21      1.39 o
  -8   4   6       74.34       69.61      2.15 o
  -7   4   6      155.65      132.95      3.52 o
  -6   4   6      705.60      756.68     21.33 o
  -5   4   6      276.88      267.61      4.64 o
  -4   4   6      341.89      329.73      3.76 o
  -3   4   6       21.84       22.87      0.77 o
  -2   4   6      579.33      594.57      5.54 o
  -1   4   6      501.88      541.96      5.11 o
   0   4   6      107.23      101.57      1.61 o
   1   4   6      876.16      843.78     13.17 o
   2   4   6      901.29      877.88     16.20 o
   3   4   6     1228.64     1259.12     22.86 o
   4   4   6      602.63      565.42     14.04 o
   5   4   6        2.26        2.15      0.90 o
   6   4   6       50.68       49.23      1.36 o
  -9   5   6      467.80      481.79      9.67 o
  -8   5   6       47.95       39.46      1.70 o
  -7   5   6      564.24      531.38      9.62 o
  -6   5   6       55.90       71.31      2.96 o
  -5   5   6     2738.65     2726.38     46.92 o
  -4   5   6        0.43        3.00      0.66 o
  -3   5   6     4895.05     4854.47     71.46 o
  -2   5   6      432.19      470.48      5.13 o
  -1   5   6     3694.70     3524.63     43.00 o
   0   5   6      244.63      239.86      2.78 o
   1   5   6     6832.65     6543.48    143.59 o
   2   5   6      363.60      359.88      7.58 o
   3   5   6     1701.15     1773.00     32.73 o
   4   5   6      455.03      456.23     12.17 o
   5   5   6     1090.11     1097.17     21.21 o
   6   5   6      132.19      113.05      2.55 o
  -8   6   6      108.00      116.02      2.95 o
  -7   6   6      267.62      228.70      4.87 o
  -6   6   6      100.12      115.46      4.24 o
  -5   6   6       29.48       30.83      1.98 o
  -4   6   6      950.01      923.82     13.62 o
  -3   6   6        8.17       13.08      0.76 o
  -2   6   6     2004.67     2011.63     24.96 o
  -1   6   6        2.89        8.41      1.39 o
   0   6   6     1012.70      982.15     10.48 o
   1   6   6        0.31        1.42      0.75 o
   2   6   6     4079.52     3950.87     84.90 o
   3   6   6     1151.09     1186.60     21.77 o
   4   6   6      878.73      797.28     15.46 o
   5   6   6      158.92      140.48      3.10 o
   6   6   6       68.26       71.94      2.37 o
  -8   7   6       28.56       26.79      1.43 o
  -7   7   6      465.10      432.68      9.51 o
  -6   7   6       22.47       19.89      2.17 o
  -5   7   6     2344.08     2282.07     38.18 o
  -4   7   6      278.65      280.27      4.72 o
  -3   7   6      927.89      889.65     12.74 o
  -2   7   6      135.73      165.07      2.26 o
  -1   7   6     1803.06     1760.39     21.78 o
   0   7   6      664.10      671.22      7.40 o
   1   7   6     1039.35      970.26     14.52 o
   2   7   6     2078.41     2019.57     35.99 o
   3   7   6      735.07      759.07     12.38 o
   4   7   6        6.25       11.43      2.54 o
   5   7   6     1037.44      987.81     26.35 o
   6   7   6        4.03        2.11      1.09 o
  -8   8   6      293.16      292.20      5.89 o
  -7   8   6       30.23       21.82      2.06 o
  -6   8   6      461.96      505.24     13.98 o
  -5   8   6       29.85       28.91      2.00 o
  -4   8   6     1462.52     1380.17     20.80 o
  -3   8   6      561.64      588.77      8.19 o
  -2   8   6     1606.14     1455.93     20.63 o
  -1   8   6       47.99       54.63      1.10 o
   0   8   6     5626.02     5413.96    106.31 o
   1   8   6      215.81      210.61      3.70 o
   2   8   6     3041.31     2927.26     55.51 o
   3   8   6      205.48      194.17      4.42 o
   4   8   6      620.94      662.88     13.29 o
   5   8   6       58.79       48.30      2.16 o
   6   8   6      278.49      315.29      6.65 o
  -8   9   6        0.00        0.18      0.90 o
  -7   9   6        3.37        5.45      1.70 o
  -6   9   6       10.07       12.20      2.12 o
  -5   9   6        0.65        2.41      1.22 o
  -4   9   6        3.44        5.31      1.21 o
  -3   9   6       46.43       50.60      1.72 o
  -2   9   6       86.78       91.67      2.19 o
  -1   9   6       53.92       57.73      2.10 o
   0   9   6       93.89       95.40      2.14 o
   1   9   6        8.87       13.00      1.39 o
   2   9   6       69.69       81.81      2.78 o
   3   9   6       83.36       84.67      3.12 o
   4   9   6        5.58        4.31      1.02 o
   5   9   6       74.81       75.87      2.47 o
  -8  10   6      214.75      213.97      4.55 o
  -7  10   6       59.82       45.83      2.54 o
  -6  10   6     1145.20     1201.05     36.98 o
  -5  10   6        1.69        1.55      1.11 o
  -4  10   6     2258.99     2226.63     37.80 o
  -3  10   6       36.76       40.23      2.10 o
  -2  10   6     3870.15     3940.59     77.89 o
  -1  10   6      471.34      476.35      8.73 o
   0  10   6     3178.72     2983.86     63.54 o
   1  10   6      428.21      450.24      7.52 o
   2  10   6     3276.72     3156.51     71.37 o
   3  10   6      413.22      399.98      7.64 o
   4  10   6     1940.04     1918.85     34.63 o
   5  10   6      140.48      128.57      4.38 o
  -8  11   6       12.69        7.67      1.03 o
  -7  11   6        0.99        2.26      1.16 o
  -6  11   6       10.17       14.95      1.80 o
  -5  11   6      134.63      148.89      3.50 o
  -4  11   6       63.11       66.97      2.19 o
  -3  11   6      468.81      450.90      8.33 o
  -2  11   6       40.81       41.68      2.25 o
  -1  11   6     1622.05     1565.98     27.92 o
   0  11   6      950.65      924.01     15.83 o
   1  11   6     3147.38     3082.20     83.97 o
   2  11   6       21.49       23.35      1.86 o
   3  11   6      927.72      937.19     16.59 o
   4  11   6       85.51       74.61      2.03 o
   5  11   6      157.23      156.80      4.12 o
  -7  12   6       46.04       43.42      2.72 o
  -6  12   6      568.43      566.43     12.93 o
  -5  12   6       99.68       98.49      3.81 o
  -4  12   6      166.50      154.00      3.72 o
  -3  12   6        0.65        1.85      1.41 o
  -2  12   6      553.79      533.70     14.08 o
  -1  12   6       24.19       24.84      1.68 o
   0  12   6      122.34      106.99      3.31 o
   1  12   6      174.38      177.12      6.08 o
   2  12   6       10.87       12.10      1.98 o
   3  12   6        1.13        3.74      1.04 o
   4  12   6      306.26      319.97      6.56 o
   5  12   6       23.15       23.82      1.24 o
  -7  13   6      291.70      279.00      5.31 o
  -6  13   6       23.13       17.72      1.83 o
  -5  13   6      743.49      755.42     24.16 o
  -4  13   6      131.16      121.11      5.54 o
  -3  13   6     1451.14     1369.59     25.39 o
  -2  13   6        5.71        6.92      1.41 o
  -1  13   6     3411.48     3208.80     71.86 o
   0  13   6     1050.14     1033.01     19.65 o
   1  13   6     3265.32     2997.41     81.69 o
   2  13   6      319.16      261.09     14.39 o
   3  13   6     1034.03     1038.87     22.15 o
   4  13   6       16.16       16.12      1.31 o
   5  13   6      418.05      437.50     29.81 o
  -7  14   6        0.80        0.43      0.91 o
  -6  14   6        5.03        6.82      1.49 o
  -5  14   6        0.96        0.96      1.14 o
  -4  14   6       10.91       12.56      1.48 o
  -3  14   6       66.43       74.23      2.78 o
  -2  14   6       87.61       95.18      3.84 o
  -1  14   6       10.80       14.41      1.90 o
   0  14   6       29.41       34.76      3.16 o
   1  14   6      981.49      936.86     22.25 o
   2  14   6       39.00       43.98      3.75 o
   3  14   6       12.93       11.23      1.58 o
   4  14   6        9.11       11.05      1.29 o
  -7  15   6      385.36      370.20     15.08 o
  -6  15   6       55.02       46.17      1.94 o
  -5  15   6      779.42      824.74     21.36 o
  -4  15   6       78.95       77.04      2.62 o
  -3  15   6      371.31      343.70      7.88 o
  -2  15   6       81.60       78.73      3.50 o
  -1  15   6     2457.51     2319.99     49.92 o
   0  15   6      144.80      142.67      4.04 o
   1  15   6      238.59      242.41      7.39 o
   2  15   6        8.86       13.11      2.18 o
   3  15   6      500.67      513.66     10.37 o
   4  15   6       16.10       14.50      1.52 o
  -6  16   6      204.36      220.79      5.09 o
  -5  16   6      128.95      126.39      3.65 o
  -4  16   6      241.29      253.59      7.19 o
  -3  16   6       52.66       53.59      2.76 o
  -2  16   6     1586.41     1574.88     37.39 o
  -1  16   6        4.20        5.29      1.58 o
   0  16   6     1978.17     1868.53     38.45 o
   1  16   6      410.20      356.90      9.65 o
   2  16   6      718.40      694.71     34.11 o
   3  16   6       39.75       37.88      1.76 o
   4  16   6      170.09      167.49      5.77 o
  -6  17   6       10.72        7.82      1.49 o
  -5  17   6       22.08       23.81      2.48 o
  -4  17   6       59.37       63.69      3.95 o
  -3  17   6      543.99      544.43     11.53 o
  -2  17   6        0.00        1.46      1.26 o
  -1  17   6        4.71        6.20      1.77 o
   0  17   6      150.95      149.30      3.94 o
   1  17   6       33.72       36.48      2.80 o
   2  17   6        3.68        3.15      1.10 o
   3  17   6       54.86       58.26      3.74 o
  -5  18   6       29.37       23.48      2.06 o
  -4  18   6      146.03      148.05      9.28 o
  -3  18   6        8.60        8.81      2.27 o
  -2  18   6     1321.29     1302.83     29.89 o
  -1  18   6       35.76       39.14      2.62 o
   0  18   6     1938.34     1890.92     43.09 o
   1  18   6        1.64        2.08      1.26 o
   2  18   6      812.06      785.91     17.08 o
   3  18   6       21.49       20.94      3.92 o
  -5  19   6       51.23       59.75      3.93 o
  -4  19   6       34.74       34.76      4.58 o
  -3  19   6      202.55      206.77      6.08 o
  -2  19   6       83.96       74.20      3.66 o
  -1  19   6      537.99      534.87     11.56 o
   0  19   6       20.89       27.52      2.58 o
   1  19   6      356.74      339.51      8.30 o
   2  19   6        3.35        2.35      1.10 o
  -4  20   6      908.66      966.43     25.70 o
  -3  20   6      301.30      285.26      7.82 o
  -2  20   6      207.24      218.78      6.75 o
  -1  20   6      107.11      107.36      3.71 o
   0  20   6      329.16      350.54     17.81 o
   1  20   6      132.85      134.25      4.69 o
   2  20   6       32.98       40.94      8.08 o
  -3  21   6      455.02      495.50     13.28 o
  -2  21   6       22.22       23.48      2.25 o
  -1  21   6      938.13      975.46     20.59 o
   0  21   6       28.65       29.38      2.56 o
   1  21   6      346.17      333.81     19.07 o
  -8   1   7       99.32      104.27      2.53 o
  -7   1   7      219.61      205.48      4.59 o
  -6   1   7     2169.51     2330.53     47.51 o
  -5   1   7      370.16      355.18      6.48 o
  -4   1   7     4078.64     3977.81     72.18 o
  -3   1   7      449.69      472.35      7.89 o
  -2   1   7     2178.91     2099.39     30.28 o
  -1   1   7       62.94       69.28      1.53 o
   0   1   7     4283.89     4166.02     72.78 o
   1   1   7      182.03      172.11      3.80 o
   2   1   7      354.37      356.56      7.23 o
   3   1   7       11.40       15.81      1.82 o
   4   1   7      287.40      290.75      7.08 o
   5   1   7       53.71       51.62      2.33 o
  -8   2   7       78.14       59.94      2.32 o
  -7   2   7       48.46       56.58      2.48 o
  -6   2   7        3.63        9.31      1.81 o
  -5   2   7     2110.10     2046.24     33.65 o
  -4   2   7      487.19      484.38      8.14 o
  -3   2   7     1879.41     1875.54     31.01 o
  -2   2   7       82.97       85.25      2.73 o
  -1   2   7     3185.76     3183.95     47.62 o
   0   2   7        1.34        6.00      0.91 o
   1   2   7     1695.84     1662.26     29.80 o
   2   2   7     1232.90     1189.22     21.99 o
   3   2   7      329.70      301.29      7.11 o
   4   2   7        0.31        5.02      1.65 o
   5   2   7      430.08      444.27      7.64 o
  -8   3   7       22.13       26.86      1.37 o
  -7   3   7      208.50      172.22      4.66 o
  -6   3   7      278.06      307.01      8.64 o
  -5   3   7       52.11       52.94      2.54 o
  -4   3   7      772.52      754.25     11.43 o
  -3   3   7       53.96       49.90      1.70 o
  -2   3   7     3679.71     3848.15     70.39 o
  -1   3   7       27.10       32.21      1.68 o
   0   3   7      239.11      234.08      4.52 o
   1   3   7       48.23       50.11      2.19 o
   2   3   7       24.50       33.14      5.08 o
   3   3   7       41.54       51.39      3.26 o
   4   3   7      300.05      307.48      6.43 o
   5   3   7        3.52        3.01      1.03 o
  -8   4   7      109.80      108.23      2.40 o
  -7   4   7     1355.14     1237.59     21.93 o
  -6   4   7      158.65      160.09      5.67 o
  -5   4   7     2824.75     2829.46     50.61 o
  -4   4   7      958.87      969.84     14.75 o
  -3   4   7     3100.69     2892.80     56.88 o
  -2   4   7      542.03      558.54      9.38 o
  -1   4   7     2225.59     2153.01     37.22 o
   0   4   7      400.81      407.76      6.49 o
   1   4   7     1814.09     1782.78     30.48 o
   2   4   7       22.38       37.19      2.48 o
   3   4   7       41.36       66.39      3.87 o
   4   4   7        2.53        4.15      1.40 o
   5   4   7      565.48      603.58     10.04 o
  -8   5   7       43.03       32.45      1.40 o
  -7   5   7      114.01       94.88      3.13 o
  -6   5   7      737.67      827.49     31.72 o
  -5   5   7      201.87      193.25      5.56 o
  -4   5   7       15.68       19.09      1.52 o
  -3   5   7      613.65      587.02      9.69 o
  -2   5   7       25.42       36.63      2.18 o
  -1   5   7       26.50       26.13      1.56 o
   0   5   7       21.75       27.04      2.96 o
   1   5   7     2124.64     2084.85     36.86 o
   2   5   7      668.39      689.76     12.92 o
   3   5   7      179.41      154.90      4.79 o
   4   5   7       83.51       77.14      3.06 o
   5   5   7       97.78      102.31      2.57 o
  -8   6   7        0.36        1.11      0.72 o
  -7   6   7      220.52      229.92      5.26 o
  -6   6   7        7.61       10.12      2.28 o
  -5   6   7     1729.72     1673.01     28.49 o
  -4   6   7       53.99       51.84      2.18 o
  -3   6   7     4669.29     4608.55     96.56 o
  -2   6   7       28.35       31.86      1.68 o
  -1   6   7     3280.18     3250.09     61.10 o
   0   6   7        4.26        9.65      1.81 o
   1   6   7      335.05      315.35      5.53 o
   2   6   7       34.01       38.63      2.66 o
   3   6   7      943.25      965.64     26.06 o
   4   6   7       97.76      101.85      3.33 o
   5   6   7      146.43      164.18      3.04 o
  -8   7   7      275.78      271.24      5.33 o
  -7   7   7       29.13       19.91      2.14 o
  -6   7   7      872.26      967.32     34.53 o
  -5   7   7      179.98      185.07      4.51 o
  -4   7   7     1686.21     1625.95     25.31 o
  -3   7   7      200.58      202.97      4.52 o
  -2   7   7     1175.72     1138.59     18.77 o
  -1   7   7      408.88      413.35      6.95 o
   0   7   7     3545.57     3536.81     67.83 o
   1   7   7      249.94      245.23      5.01 o
   2   7   7     1374.53     1294.96     23.84 o
   3   7   7      541.87      524.74     12.71 o
   4   7   7      545.43      552.29     10.64 o
   5   7   7        2.46        1.26      1.01 o
  -8   8   7        0.17        0.82      1.07 o
  -7   8   7       27.95       29.05      2.17 o
  -6   8   7      235.59      254.21     11.24 o
  -5   8   7        2.23        6.76      1.42 o
  -4   8   7      196.46      194.59      4.24 o
  -3   8   7      403.18      398.83      6.87 o
  -2   8   7       95.78      101.68      2.72 o
  -1   8   7      180.86      183.38      4.04 o
   0   8   7      293.73      287.15      4.99 o
   1   8   7      145.93      149.29      3.56 o
   2   8   7      135.97      132.44      4.40 o
   3   8   7       70.08       67.95      2.96 o
   4   8   7      177.03      177.36      5.24 o
   5   8   7       16.12       20.65      1.74 o
  -8   9   7      298.36      311.87      5.60 o
  -7   9   7       35.55       28.04      1.74 o
  -6   9   7      686.73      787.69     22.43 o
  -5   9   7       36.39       37.41      2.15 o
  -4   9   7     2668.90     2584.33     49.40 o
  -3   9   7     1314.23     1295.76     21.89 o
  -2   9   7     4370.81     4234.83     80.46 o
  -1   9   7      862.03      874.41     13.70 o
   0   9   7      841.88      794.64     12.37 o
   1   9   7       95.94      100.81      3.13 o
   2   9   7     1082.30     1051.64     20.54 o
   3   9   7        6.16        9.98      2.11 o
   4   9   7      258.06      268.74      6.03 o
   5   9   7       36.13       36.12      1.78 o
  -8  10   7       17.71       13.67      1.32 o
  -7  10   7      174.20      167.01      3.95 o
  -6  10   7        7.24        5.52      1.89 o
  -5  10   7      339.01      348.88      6.33 o
  -4  10   7        5.39        4.84      1.29 o
  -3  10   7       72.94       74.61      2.62 o
  -2  10   7      350.67      349.64      6.36 o
  -1  10   7      122.73      126.43      3.72 o
   0  10   7      183.73      179.65      4.14 o
   1  10   7      271.36      265.71      5.36 o
   2  10   7      119.78      127.74      4.34 o
   3  10   7       63.28       61.81      3.42 o
   4  10   7        7.06        9.56      1.69 o
   5  10   7       57.71       42.25      2.09 o
  -7  11   7       52.31       45.55      2.48 o
  -6  11   7      288.05      305.62      6.90 o
  -5  11   7       84.59       82.13      2.73 o
  -4  11   7     1432.10     1370.36     24.01 o
  -3  11   7       60.61       62.01      2.62 o
  -2  11   7     1174.83     1140.00     22.12 o
  -1  11   7      244.33      246.35      6.34 o
   0  11   7      194.96      191.93      4.66 o
   1  11   7       23.52       25.12      2.18 o
   2  11   7      485.90      472.82      9.27 o
   3  11   7      107.45      100.94      3.25 o
   4  11   7      181.83      196.27      5.65 o
  -7  12   7      662.96      683.16     12.19 o
  -6  12   7       89.73       86.44      2.58 o
  -5  12   7      940.98      951.05     18.67 o
  -4  12   7      617.12      606.92     11.50 o
  -3  12   7     1241.61     1198.24     24.12 o
  -2  12   7      927.97      907.77     16.91 o
  -1  12   7     3600.35     3473.20     78.53 o
   0  12   7     1806.42     1768.37     45.41 o
   1  12   7      226.15      223.67      6.35 o
   2  12   7      301.99      293.57      7.55 o
   3  12   7      691.48      650.59     11.64 o
   4  12   7       63.25       60.97      3.09 o
  -7  13   7        0.29        0.36      0.97 o
  -6  13   7       30.14       32.34      2.01 o
  -5  13   7       41.05       45.79      2.12 o
  -4  13   7       14.37       16.88      2.14 o
  -3  13   7       71.01       71.27      3.57 o
  -2  13   7      248.23      251.92      6.18 o
  -1  13   7     1010.48      975.42     18.99 o
   0  13   7      256.69      253.99      7.54 o
   1  13   7      145.46      152.57      5.03 o
   2  13   7        5.27        7.69      2.35 o
   3  13   7       24.39       30.27      2.21 o
   4  13   7       16.27       18.18      1.89 o
  -7  14   7      202.02      209.04      8.96 o
  -6  14   7       18.27       16.69      1.47 o
  -5  14   7      448.89      444.92     12.99 o
  -4  14   7        0.78        2.43      1.26 o
  -3  14   7     1336.22     1321.17     28.34 o
  -2  14   7      253.14      271.29      9.37 o
  -1  14   7      678.29      640.56     12.56 o
   0  14   7      173.53      192.23      5.94 o
   1  14   7     1701.86     1567.39     39.25 o
   2  14   7       21.21       20.09      2.54 o
   3  14   7      688.64      680.08     24.34 o
  -6  15   7      161.89      171.91      3.82 o
  -5  15   7        3.27        2.14      1.12 o
  -4  15   7      299.93      288.52      7.14 o
  -3  15   7      213.82      207.12      6.60 o
  -2  15   7      274.64      283.86      6.85 o
  -1  15   7      204.82      212.44      5.39 o
   0  15   7       87.41       93.51      4.36 o
   1  15   7      150.33      147.49      6.02 o
   2  15   7      307.32      309.97      9.08 o
   3  15   7       36.86       38.06      2.54 o
  -6  16   7       69.04       63.55      3.13 o
  -5  16   7      323.36      332.31      9.36 o
  -4  16   7      194.30      188.64      6.30 o
  -3  16   7      585.62      558.91     11.69 o
  -2  16   7       39.99       41.24      2.66 o
  -1  16   7      217.56      217.63      5.39 o
   0  16   7       19.88       21.75      2.44 o
   1  16   7       92.96       99.41      3.87 o
   2  16   7       67.67       68.07      3.52 o
   3  16   7      222.33      239.31     11.58 o
  -5  17   7        4.66        6.36      1.30 o
  -4  17   7      511.42      519.03     19.18 o
  -3  17   7      286.01      282.76      6.52 o
  -2  17   7      753.01      760.83     15.04 o
  -1  17   7     1039.95     1038.46     20.75 o
   0  17   7      644.66      613.09     15.46 o
   1  17   7      285.53      271.29      8.33 o
   2  17   7      528.19      547.15     13.72 o
  -5  18   7      294.89      291.18      8.57 o
  -4  18   7      584.98      531.74     25.16 o
  -3  18   7       19.14       23.37      1.94 o
  -2  18   7      137.41      142.74      4.34 o
  -1  18   7        0.59        1.68      1.24 o
   0  18   7      371.74      380.18      9.59 o
   1  18   7        0.09        0.81      1.11 o
   2  18   7        5.80        3.31      2.13 o
  -4  19   7      183.79      178.30     11.74 o
  -3  19   7       20.28       14.51      2.24 o
  -2  19   7      501.21      465.79     19.35 o
  -1  19   7      119.81      118.46      3.61 o
   0  19   7      631.25      630.11     15.15 o
   1  19   7      153.34      146.28      8.04 o
  -3  20   7      252.98      265.02     12.26 o
  -2  20   7      303.21      298.12      8.30 o
  -1  20   7      101.86      107.53      4.89 o
   0  20   7      224.49      223.68     16.15 o
  -8   0   8     1060.42      974.90     21.41 o
  -7   0   8      155.69      128.54      4.30 o
  -6   0   8      117.98      121.29      4.60 o
  -5   0   8      181.38      173.34      5.53 o
  -4   0   8       49.00       54.95      7.29 o
  -3   0   8      791.83      823.53     20.83 o
  -2   0   8     2657.26     2589.91     67.35 o
  -1   0   8      770.55      765.92     15.96 o
   0   0   8     1507.94     1478.58     31.30 o
   1   0   8      461.69      447.75     10.86 o
   2   0   8     2160.06     2223.66     60.43 o
   3   0   8        0.99        3.86      2.72 o
   4   0   8      529.90      588.00     17.25 o
   5   0   8      553.10      628.80     15.55 o
  -8   1   8        0.07        0.61      0.65 o
  -7   1   8        0.40        1.88      1.04 o
  -6   1   8      228.58      249.33      5.46 o
  -5   1   8      169.25      160.99      3.96 o
  -4   1   8      196.12      194.89      4.53 o
  -3   1   8      690.42      727.01     12.97 o
  -2   1   8      336.38      345.44      6.06 o
  -1   1   8      370.66      361.91      5.51 o
   0   1   8      123.86      126.29      2.81 o
   1   1   8       13.92       11.30      1.59 o
   2   1   8        6.91        7.58      1.77 o
   3   1   8      159.02      158.76      4.54 o
   4   1   8       55.85       54.68      2.24 o
   5   1   8       30.79       30.93      1.61 o
  -8   2   8       69.59       53.28      1.81 o
  -7   2   8       73.27       66.32      2.86 o
  -6   2   8       58.12       62.95      2.46 o
  -5   2   8        5.29       12.83      3.00 o
  -4   2   8      139.94      139.54      3.28 o
  -3   2   8      162.63      170.51      3.97 o
  -2   2   8     1463.37     1448.33     23.52 o
  -1   2   8      182.36      176.57      3.90 o
   0   2   8     1788.96     1716.34     27.58 o
   1   2   8       29.80       29.73      2.25 o
   2   2   8      743.93      765.63     14.71 o
   3   2   8       54.24       48.35      2.79 o
   4   2   8      501.33      538.30      9.83 o
   5   2   8        1.75        3.97      1.07 o
  -8   3   8      185.64      137.67      3.02 o
  -7   3   8       97.24      106.57      2.81 o
  -6   3   8        5.12        5.67      1.37 o
  -5   3   8       19.37       21.07      2.05 o
  -4   3   8        6.44        5.62      1.35 o
  -3   3   8     1282.32     1300.13     26.65 o
  -2   3   8       72.01       89.49      2.79 o
  -1   3   8     2265.29     2229.47     39.60 o
   0   3   8      166.69      160.06      3.54 o
   1   3   8     5247.54     5015.63    113.96 o
   2   3   8      209.51      180.50      5.06 o
   3   3   8     1276.09     1367.13     27.12 o
   4   3   8       41.94       41.75      2.11 o
   5   3   8      164.18      177.19      3.45 o
  -8   4   8       54.10       52.03      1.91 o
  -7   4   8       41.20       31.65      1.73 o
  -6   4   8        0.91        4.89      1.53 o
  -5   4   8       11.94       10.39      1.66 o
  -4   4   8       39.16       39.05      2.07 o
  -3   4   8      476.03      495.23      8.91 o
  -2   4   8       21.91       27.15      1.98 o
  -1   4   8       88.45       87.92      2.86 o
   0   4   8      683.92      690.76     10.45 o
   1   4   8      675.58      669.87     12.69 o
   2   4   8      345.24      313.88      6.74 o
   3   4   8        3.79        8.01      1.81 o
   4   4   8       20.53       25.47      1.68 o
  -8   5   8       95.08       84.49      3.04 o
  -7   5   8      243.78      234.61      5.15 o
  -6   5   8       15.66       16.29      1.90 o
  -5   5   8      221.01      215.26      5.56 o
  -4   5   8      138.88      143.25      4.35 o
  -3   5   8      917.61      885.38     16.77 o
  -2   5   8      152.87      152.56      3.55 o
  -1   5   8     3113.05     3054.09     58.26 o
   0   5   8       35.21       43.53      2.07 o
   1   5   8      707.42      700.54     13.01 o
   2   5   8       10.33       12.00      2.01 o
   3   5   8      988.39     1075.70     27.02 o
   4   5   8      150.72      134.80      3.44 o
  -8   6   8       77.89       79.44      2.82 o
  -7   6   8      111.07       99.81      2.87 o
  -6   6   8      239.79      249.61      8.41 o
  -5   6   8       17.19       19.87      2.13 o
  -4   6   8      360.28      362.08      8.04 o
  -3   6   8      169.75      163.66      4.13 o
  -2   6   8     1020.51     1001.44     17.01 o
  -1   6   8      164.26      163.92      3.87 o
   0   6   8     1944.33     1930.74     33.67 o
   1   6   8      744.93      745.98     13.79 o
   2   6   8     1219.56     1130.81     21.32 o
   3   6   8       71.40       67.06      2.75 o
   4   6   8      410.46      418.49      8.07 o
  -8   7   8        5.10        3.18      1.14 o
  -7   7   8       74.15       63.48      2.85 o
  -6   7   8        2.66        1.75      1.15 o
  -5   7   8       39.52       44.84      2.57 o
  -4   7   8       37.80       37.59      3.46 o
  -3   7   8       36.61       30.72      1.97 o
  -2   7   8      194.70      190.74      4.71 o
  -1   7   8      354.61      344.70      6.20 o
   0   7   8      735.50      727.92     12.54 o
   1   7   8      608.49      600.08     10.90 o
   2   7   8        2.36        3.56      1.44 o
   3   7   8      348.08      333.17      6.55 o
   4   7   8       24.51       25.18      1.77 o
  -7   8   8       40.34       32.44      2.24 o
  -6   8   8      134.27      149.39      6.73 o
  -5   8   8      157.59      154.02      4.95 o
  -4   8   8      298.56      279.22      5.78 o
  -3   8   8       15.68       19.03      1.76 o
  -2   8   8     3119.61     3024.13     61.86 o
  -1   8   8       80.05       76.83      2.72 o
   0   8   8     1657.61     1615.61     30.29 o
   1   8   8        5.09        6.49      1.28 o
   2   8   8      937.26      959.64     18.88 o
   3   8   8       18.03       17.21      1.64 o
   4   8   8      570.97      591.95     12.98 o
  -7   9   8      171.39      144.92      3.48 o
  -6   9   8       88.10       98.24      5.65 o
  -5   9   8       15.18       18.24      2.73 o
  -4   9   8       90.64       94.49      3.62 o
  -3   9   8       63.61       63.71      2.82 o
  -2   9   8        2.91        4.39      1.36 o
  -1   9   8        3.90        4.72      1.34 o
   0   9   8       56.94       56.76      2.34 o
   1   9   8      192.62      188.24      5.35 o
   2   9   8       31.91       33.35      2.36 o
   3   9   8      113.83      113.78      3.75 o
   4   9   8        1.69        1.23      0.89 o
  -7  10   8        6.02        3.91      0.94 o
  -6  10   8      341.05      358.74     14.52 o
  -5  10   8       30.46       30.90      1.87 o
  -4  10   8     1148.82     1137.07     24.72 o
  -3  10   8      616.23      631.91     14.50 o
  -2  10   8      592.26      561.11     12.34 o
  -1  10   8       44.05       48.63      2.69 o
   0  10   8     2516.18     2395.21     56.29 o
   1  10   8      200.93      190.13      6.58 o
   2  10   8     1565.84     1572.56     31.01 o
   3  10   8      164.22      153.39      4.50 o
   4  10   8      452.62      482.71     23.48 o
  -7  11   8       84.06       76.81      3.00 o
  -6  11   8       67.37       61.67      3.41 o
  -5  11   8      185.91      203.42      4.80 o
  -4  11   8       79.09       78.86      3.15 o
  -3  11   8      767.28      750.70     20.37 o
  -2  11   8      648.53      661.30     15.45 o
  -1  11   8     1934.68     1869.03     43.57 o
   0  11   8       44.32       47.20      2.88 o
   1  11   8      984.50      943.69     60.41 o
   2  11   8       96.45       96.30      3.62 o
   3  11   8      657.72      635.78     19.61 o
  -7  12   8        2.46        2.20      1.43 o
  -6  12   8        0.77        0.77      0.81 o
  -5  12   8        3.73        3.50      1.38 o
  -4  12   8       80.21       78.27      3.01 o
  -3  12   8      163.09      157.14      4.07 o
  -2  12   8       39.59       42.97      2.83 o
  -1  12   8       26.59       27.72      2.68 o
   0  12   8       55.26       56.77      4.05 o
   1  12   8        1.17        3.87      1.85 o
   2  12   8      117.44      131.47      7.27 o
   3  12   8        4.46        3.27      1.19 o
  -6  13   8        2.45        1.24      1.55 o
  -5  13   8      922.59      933.12     31.32 o
  -4  13   8       63.73       72.65      2.86 o
  -3  13   8      974.28      951.26     24.17 o
  -2  13   8      218.29      220.01      5.22 o
  -1  13   8     1741.64     1626.50     36.47 o
   0  13   8       46.36       43.09      3.61 o
   1  13   8     1553.89     1520.04     53.09 o
   2  13   8      101.55      113.56      6.55 o
   3  13   8      486.77      522.54     20.41 o
  -6  14   8       46.02       46.09      2.32 o
  -5  14   8        5.78        5.35      1.31 o
  -4  14   8       98.11       99.06      3.46 o
  -3  14   8       25.81       27.15      1.82 o
  -2  14   8       23.06       24.75      3.04 o
  -1  14   8      499.46      478.51     11.32 o
   0  14   8       16.48       18.74      2.04 o
   1  14   8       18.22       15.74      3.36 o
   2  14   8      160.23      169.87      7.57 o
  -5  15   8      268.48      282.94     11.54 o
  -4  15   8       75.84       74.29      4.00 o
  -3  15   8      682.41      674.99     18.26 o
  -2  15   8       30.73       31.40      2.38 o
  -1  15   8      167.93      164.33      5.16 o
   0  15   8       29.49       20.32      2.90 o
   1  15   8      762.11      703.61     50.61 o
   2  15   8       87.31       89.26      4.99 o
  -5  16   8       32.71       27.81      3.10 o
  -4  16   8      995.49     1037.65     40.46 o
  -3  16   8        2.09        2.05      1.52 o
  -2  16   8      421.89      416.61      9.71 o
  -1  16   8       58.26       51.02      2.82 o
   0  16   8      727.56      677.52     40.09 o
   1  16   8        0.47        1.37      1.17 o
  -4  17   8        0.62        1.76      1.53 o
  -3  17   8        1.20        1.73      1.39 o
  -2  17   8      100.17      104.06      3.80 o
  -1  17   8       16.05       10.17      1.95 o
   0  17   8       11.51        6.36      1.98 o
   1  17   8       37.83       39.80      3.53 o
  -3  18   8       23.05       22.84      4.84 o
  -2  18   8      655.56      656.17     14.49 o
  -1  18   8      121.21      109.25      4.05 o
   0  18   8     1064.61      996.83     60.35 o
  -2  19   8        1.98        4.16      2.68 o
  -8   1   9      453.93      449.21      8.30 o
  -7   1   9      107.97       92.13      1.99 o
  -6   1   9      821.97      870.70     17.19 o
  -5   1   9       17.42       19.15      1.78 o
  -4   1   9     1266.04     1250.37     22.34 o
  -3   1   9      113.82      110.64      3.84 o
  -2   1   9     1771.37     1829.95     35.64 o
  -1   1   9      471.55      455.14      8.17 o
   0   1   9     1202.51     1204.33     20.11 o
   1   1   9      100.28      103.06      3.43 o
   2   1   9     1556.71     1573.50     31.81 o
   3   1   9      398.91      392.12      8.37 o
   4   1   9      904.53     1000.50     18.16 o
  -8   2   9       41.82       33.62      2.29 o
  -7   2   9      233.35      221.34      4.16 o
  -6   2   9        0.19        1.96      0.99 o
  -5   2   9      723.53      730.99     13.49 o
  -4   2   9       16.65       18.11      2.13 o
  -3   2   9     1638.41     1671.12     38.79 o
  -2   2   9       85.71       82.45      3.17 o
  -1   2   9      842.02      875.05     14.58 o
   0   2   9      345.01      354.88      6.18 o
   1   2   9     1629.33     1547.75     29.00 o
   2   2   9      168.85      160.43      4.44 o
   3   2   9      608.81      612.00     10.83 o
   4   2   9        0.86        0.62      0.97 o
  -7   3   9       13.57       12.03      1.18 o
  -6   3   9      252.64      270.88      9.93 o
  -5   3   9        1.02        1.66      1.56 o
  -4   3   9      930.40      920.20     17.71 o
  -3   3   9      110.19      106.51      8.23 o
  -2   3   9      194.87      206.62      4.76 o
  -1   3   9      227.48      240.41      4.78 o
   0   3   9      234.66      227.71      4.40 o
   1   3   9      236.35      230.67      5.54 o
   2   3   9      747.94      718.79     14.74 o
   3   3   9        0.75        0.95      1.10 o
   4   3   9      103.45      108.53      2.69 o
  -7   4   9      272.02      282.08      5.21 o
  -6   4   9       36.52       43.11      2.62 o
  -5   4   9     1209.66     1167.25     23.32 o
  -4   4   9      118.84      114.97      3.55 o
  -3   4   9     1201.93     1239.06     33.87 o
  -2   4   9      567.65      553.45     10.47 o
  -1   4   9     1231.55     1269.11     21.97 o
   0   4   9        4.83        7.53      1.57 o
   1   4   9     1099.84     1117.61     20.15 o
   2   4   9      163.16      168.65      4.61 o
   3   4   9     1145.39     1207.12     21.77 o
   4   4   9       76.17       67.07      3.14 o
  -7   5   9       39.39       35.72      1.67 o
  -6   5   9       36.52       40.17      3.47 o
  -5   5   9        0.20        1.35      1.30 o
  -4   5   9      184.93      186.69      5.48 o
  -3   5   9       43.64       39.30      2.41 o
  -2   5   9        1.76        4.09      1.38 o
  -1   5   9      310.31      304.49      5.75 o
   0   5   9      377.02      366.25      7.07 o
   1   5   9      386.12      342.59      7.27 o
   2   5   9      208.04      193.88      5.46 o
   3   5   9       14.89       17.27      1.60 o
  -7   6   9      635.56      618.43     11.18 o
  -6   6   9       32.55       31.93      2.36 o
  -5   6   9     1261.60     1242.89     23.53 o
  -4   6   9       63.61       60.89      2.98 o
  -3   6   9     1134.27     1137.17     33.51 o
  -2   6   9      126.00      132.84      3.81 o
  -1   6   9      670.30      642.40     10.50 o
   0   6   9      571.69      554.71      9.91 o
   1   6   9     1602.89     1582.03     29.61 o
   2   6   9      255.70      255.65      5.57 o
   3   6   9      602.97      643.31     11.40 o
  -7   7   9       12.81       10.52      1.24 o
  -6   7   9      276.75      306.27     12.91 o
  -5   7   9        6.95        7.64      1.65 o
  -4   7   9      773.76      743.42     15.80 o
  -3   7   9       90.38       90.45      3.17 o
  -2   7   9     1848.44     1870.53     36.21 o
  -1   7   9        0.75        3.78      1.23 o
   0   7   9     2127.95     2137.57     41.37 o
   1   7   9      350.43      344.95      8.06 o
   2   7   9     1007.61     1052.65     27.12 o
   3   7   9       79.19       70.76      2.64 o
  -7   8   9      117.09      123.27      3.94 o
  -6   8   9        0.10        1.13      1.75 o
  -5   8   9       18.77       25.31      2.49 o
  -4   8   9       28.02       29.36      2.49 o
  -3   8   9        5.25        8.31      1.61 o
  -2   8   9       38.15       36.82      2.07 o
  -1   8   9      619.69      604.73     11.32 o
   0   8   9      239.37      243.32      5.21 o
   1   8   9       31.32       29.82      2.23 o
   2   8   9       71.10       71.22      2.74 o
   3   8   9      255.37      251.91      6.40 o
  -7   9   9        0.13        0.31      1.17 o
  -6   9   9      726.82      803.35     32.44 o
  -5   9   9      295.50      282.88      7.47 o
  -4   9   9     1538.68     1521.25     32.93 o
  -3   9   9      180.24      188.06      7.20 o
  -2   9   9      711.77      702.67     13.20 o
  -1   9   9       30.03       35.99      2.00 o
   0   9   9     1455.67     1423.86     30.34 o
   1   9   9       57.06       58.45      2.91 o
   2   9   9      621.85      646.76     21.46 o
   3   9   9       33.03       31.45      1.94 o
  -6  10   9       60.74       60.02      2.87 o
  -5  10   9       58.23       58.91      2.96 o
  -4  10   9       19.07       20.60      2.28 o
  -3  10   9       15.17       14.71      1.82 o
  -2  10   9        9.11       10.85      1.64 o
  -1  10   9      272.24      275.10      6.61 o
   0  10   9       32.30       28.43      2.10 o
   1  10   9      156.28      162.02      6.07 o
   2  10   9        1.59        1.26      1.20 o
  -6  11   9      491.58      528.28     11.60 o
  -5  11   9        0.18        1.69      1.43 o
  -4  11   9      151.28      153.97      4.75 o
  -3  11   9       19.50       23.43      2.68 o
  -2  11   9      342.77      343.98      8.88 o
  -1  11   9      125.78      122.76      4.90 o
   0  11   9      613.66      563.32     13.51 o
   1  11   9      189.32      189.88      7.42 o
   2  11   9      365.39      366.61     15.19 o
  -6  12   9      155.74      152.15      5.13 o
  -5  12   9      231.35      231.35      5.75 o
  -4  12   9       79.27       83.38      3.97 o
  -3  12   9     1980.39     2043.25     71.67 o
  -2  12   9      201.76      207.61      6.14 o
  -1  12   9      526.86      522.06     11.80 o
   0  12   9       78.96       75.52      3.57 o
   1  12   9      603.04      603.91     22.72 o
   2  12   9       26.53       31.09      4.71 o
  -5  13   9        0.30        0.07      0.91 o
  -4  13   9        3.77        3.57      1.58 o
  -3  13   9      277.02      269.72     11.03 o
  -2  13   9      174.28      160.67      5.10 o
  -1  13   9       25.96       23.27      2.33 o
   0  13   9        0.16        2.26      1.97 o
   1  13   9      110.90      123.84      7.84 o
  -5  14   9      320.01      352.87     12.11 o
  -4  14   9        1.12        1.85      1.35 o
  -3  14   9      419.03      418.10     15.04 o
  -2  14   9        6.86        4.20      1.32 o
  -1  14   9     2004.28     1921.77     48.38 o
   0  14   9       46.66       43.17      6.51 o
   1  14   9      500.44      523.73     17.42 o
  -4  15   9      114.33      124.12      6.49 o
  -3  15   9        1.28        1.59      2.20 o
  -2  15   9      215.23      223.42      7.64 o
  -1  15   9        0.41        1.27      1.80 o
   0  15   9      306.11      272.07     27.57 o
  -3  16   9      100.36      109.13      5.61 o
  -2  16   9       23.53       26.24      3.46 o
  -1  16   9       69.26       75.16      4.50 o
   0  16   9       69.69       72.81      5.57 o
  -7   0  10        0.35        1.25      2.54 o
  -6   0  10      489.48      561.32     17.20 o
  -5   0  10      505.43      505.09     19.23 o
  -4   0  10     1209.23     1193.63     30.00 o
  -3   0  10       39.38       53.24      5.09 o
  -2   0  10     1565.64     1481.44     41.46 o
  -1   0  10      273.20      321.16      9.54 o
   0   0  10     1829.37     1718.42     49.34 o
   1   0  10       84.43       81.08      5.37 o
   2   0  10      990.73     1075.57     29.96 o
   3   0  10      377.74      411.96     12.96 o
  -7   1  10       97.42       94.95      2.94 o
  -6   1  10       47.38       48.24      2.60 o
  -5   1  10      501.21      486.81     12.34 o
  -4   1  10      131.61      137.57      5.32 o
  -3   1  10       99.55      111.40      4.18 o
  -2   1  10        1.74        6.05      1.54 o
  -1   1  10      158.41      140.33      3.59 o
   0   1  10        4.54        4.55      1.41 o
   1   1  10      136.83      130.66      4.01 o
   2   1  10       33.80       30.20      2.36 o
  -7   2  10        4.04        5.21      1.40 o
  -6   2  10      466.39      507.42     20.20 o
  -5   2  10       63.53       65.51      3.21 o
  -4   2  10     1076.04     1051.30     20.84 o
  -3   2  10        0.70        3.33      1.35 o
  -2   2  10     1476.14     1382.89     27.15 o
  -1   2  10       68.07       54.57      2.22 o
   0   2  10      949.18      903.99     17.50 o
   1   2  10       81.78       85.27      3.23 o
   2   2  10      788.78      866.54     23.74 o
  -7   3  10      140.50      132.00      3.99 o
  -6   3  10        3.72        2.74      1.95 o
  -5   3  10      842.57      873.21     16.92 o
  -4   3  10       47.74       54.19      2.71 o
  -3   3  10     1027.38     1049.78     21.13 o
  -2   3  10        0.78        5.43      1.40 o
  -1   3  10     4054.06     3783.98     75.46 o
   0   3  10      408.27      401.87      8.45 o
   1   3  10     1118.06     1122.10     20.70 o
   2   3  10       34.32       37.31      2.00 o
  -7   4  10       12.14       10.04      1.86 o
  -6   4  10        9.52        8.49      1.99 o
  -5   4  10        0.70        1.28      1.47 o
  -4   4  10       81.91       79.91      2.94 o
  -3   4  10        4.37        6.10      1.64 o
  -2   4  10      351.74      352.34      7.39 o
  -1   4  10      191.78      189.39      4.35 o
   0   4  10      276.26      256.26      6.84 o
   1   4  10       13.82       12.58      1.94 o
   2   4  10       10.32       10.97      1.70 o
  -6   5  10       27.85       29.18      2.58 o
  -5   5  10      989.32     1012.97     20.56 o
  -4   5  10       49.03       57.03      2.85 o
  -3   5  10     1923.39     1887.62     41.47 o
  -2   5  10        2.87        3.73      1.36 o
  -1   5  10      773.41      720.60     11.87 o
   0   5  10       26.47       35.22      2.01 o
   1   5  10     1200.38     1266.96     25.69 o
   2   5  10      230.45      214.48      5.78 o
  -6   6  10      219.85      257.91      9.73 o
  -5   6  10       26.85       31.45      2.51 o
  -4   6  10       98.47      103.11      3.62 o
  -3   6  10       87.77      107.16      3.72 o
  -2   6  10     1122.47     1097.76     18.97 o
  -1   6  10      745.54      765.60     12.62 o
   0   6  10      949.84      830.08     19.06 o
   1   6  10      103.49       99.56      3.96 o
   2   6  10      204.95      205.74      5.30 o
  -6   7  10        0.38        0.77      1.32 o
  -5   7  10      137.84      131.24      4.44 o
  -4   7  10        1.24        1.83      1.50 o
  -3   7  10      668.21      646.34     19.73 o
  -2   7  10      386.50      389.65      7.48 o
  -1   7  10      353.08      338.49      5.93 o
   0   7  10       29.76       22.58      1.62 o
   1   7  10      721.54      727.90     14.22 o
   2   7  10        0.35        1.50      1.30 o
  -6   8  10      213.45      232.59      8.56 o
  -5   8  10        4.37        4.17      1.86 o
  -4   8  10     1672.63     1673.17     37.78 o
  -3   8  10       56.23       63.79      5.63 o
  -2   8  10      947.04      898.61     16.65 o
  -1   8  10        9.38        5.54      1.39 o
   0   8  10      991.96      975.20     19.34 o
   1   8  10       36.40       37.48      2.55 o
   2   8  10      803.36      847.22     21.74 o
  -6   9  10        3.02        3.55      2.32 o
  -5   9  10        4.05        3.90      1.83 o
  -4   9  10      213.83      215.37      6.13 o
  -3   9  10      199.06      185.08      6.10 o
  -2   9  10      120.54      126.97      3.30 o
  -1   9  10       84.84       89.44      2.85 o
   0   9  10        1.79       -0.03      1.05 o
   1   9  10       11.36        5.48      1.18 o
  -5  10  10      109.08      116.89      4.07 o
  -4  10  10      639.03      609.57     12.17 o
  -3  10  10       99.35      111.14      5.18 o
  -2  10  10     1337.25     1295.52     29.28 o
  -1  10  10      143.84      150.72      4.35 o
   0  10  10     1186.49     1192.25     34.57 o
   1  10  10      155.06      157.15      8.76 o
  -5  11  10      179.31      200.44      8.88 o
  -4  11  10       60.29       51.47      2.13 o
  -3  11  10      780.06      842.69     42.82 o
  -2  11  10      179.91      197.56      5.46 o
  -1  11  10      636.11      600.41     14.62 o
   0  11  10      134.55      135.44      5.01 o
   1  11  10      542.97      567.39     20.73 o
  -4  12  10       48.35       43.81      3.00 o
  -3  12  10       55.97       59.22      4.45 o
  -2  12  10      131.39      120.70      4.43 o
  -1  12  10        0.18        1.03      1.11 o
   0  12  10      164.04      182.45      7.93 o
  -4  13  10       93.15       95.99     26.33 o
  -3  13  10     1004.18     1022.88     65.53 o
  -2  13  10      208.15      213.69      7.37 o
  -1  13  10      828.83      756.33     41.95 o
  -3  14  10       20.95       18.19      3.88 o
  -2  14  10        0.39        1.49      1.77 o
  -6   1  11      157.96      169.12      7.51 o
  -5   1  11        7.47        6.38      1.33 o
  -4   1  11      796.90      821.25     20.49 o
  -3   1  11      226.52      228.18      5.65 o
  -2   1  11      787.68      768.32     14.47 o
  -1   1  11      146.05      139.52      3.71 o
   0   1  11      751.94      734.53     16.62 o
   1   1  11      441.95      434.84     22.70 o
  -6   2  11        0.64        0.79      1.40 o
  -5   2  11      476.36      509.02     11.98 o
  -4   2  11       20.85       20.80      2.29 o
  -3   2  11      602.98      606.55     10.94 o
  -2   2  11      172.99      174.18      3.77 o
  -1   2  11      992.21      968.67     17.90 o
   0   2  11      216.47      208.11      6.10 o
   1   2  11      399.16      406.43     12.12 o
  -6   3  11      160.10      161.50      4.35 o
  -5   3  11       49.45       45.86      2.92 o
  -4   3  11       62.95       70.44      2.88 o
  -3   3  11       33.88       33.17      2.13 o
  -2   3  11      124.88      122.48      3.06 o
  -1   3  11       51.82       51.71      1.92 o
   0   3  11      330.38      304.53      6.39 o
   1   3  11        0.73        1.04      1.20 o
  -5   4  11      384.34      425.70     10.51 o
  -4   4  11      122.61      124.78      3.37 o
  -3   4  11      841.44      868.18     18.57 o
  -2   4  11       15.31       17.81      1.58 o
  -1   4  11      758.18      756.81     13.34 o
   0   4  11      227.47      243.49      5.54 o
   1   4  11      764.89      830.31     40.96 o
  -5   5  11        3.02        2.66      1.55 o
  -4   5  11       27.55       29.18      2.11 o
  -3   5  11      173.12      183.24      4.18 o
  -2   5  11       53.65       55.73      2.36 o
  -1   5  11       40.98       38.15      2.05 o
   0   5  11      255.69      263.88      5.49 o
   1   5  11        0.09        0.61      1.32 o
  -5   6  11      276.17      309.73      9.83 o
  -4   6  11       64.34       66.06      2.77 o
  -3   6  11      338.40      339.63      7.21 o
  -2   6  11      323.38      315.03      6.66 o
  -1   6  11      805.29      777.90     14.97 o
   0   6  11      249.36      271.53      6.27 o
  -5   7  11        1.18        1.40      1.56 o
  -4   7  11     1077.56     1101.19     21.83 o
  -3   7  11       11.80       12.35      1.89 o
  -2   7  11     1768.99     1770.88     34.47 o
  -1   7  11      531.70      524.38      9.18 o
   0   7  11      777.81      808.77     18.40 o
  -4   8  11       10.11       10.71      1.88 o
  -3   8  11      221.96      228.25      5.83 o
  -2   8  11       26.07       25.09      2.04 o
  -1   8  11        1.12        1.42      1.00 o
   0   8  11        3.29        2.81      1.87 o
  -4   9  11      327.37      331.26     11.13 o
  -3   9  11       14.83       16.46      1.85 o
  -2   9  11      913.86      916.63     20.48 o
  -1   9  11      146.27      150.63      5.08 o
  -3  10  11      512.82      517.34     27.13 o
  -2  10  11       55.11       53.37      3.65 o
  -3   0  12      734.61      820.42     21.16 o
  -2   0  12      426.41      452.00     14.65 o
  -3   1  12       33.19       34.55      2.30 o
  -2   1  12        3.91        3.61      1.78 o
  -3   2  12       31.52       40.74      2.65 o
  -2   2  12      372.72      384.93      9.63 o
  -3   3  12      982.78      968.09     19.24 o
  -2   3  12      419.67      415.11     10.98 o
 
